# Supplementary material for: (E)-Benzaldehyde (2,4,6-trichloro­phen­yl)hydrazone
Source: Acta Crystallogr Sect E Struct Rep Online. 2011 Jan 29;67(Pt 2):o528. doi: 10.1107/S160053681100328X (PMC3051786; doi:10.1107/S160053681100328X)
Supplement: Supplementary file 2 [file e-67-0o528-Isup2.hkl]

#
# h,k,l, Fc-squared, Fo-squared, sigma(Fo-squared) and status flag
#
data_I
_shelx_title ' 101220_ss335 in P2(1)/c'
_shelx_refln_list_code          4
_shelx_F_calc_maximum      158.24
_exptl_crystal_F_000       608.00
_reflns_d_resolution_high  0.8349
 
loop_
 _symmetry_equiv_pos_as_xyz
 'x, y, z'
 '-x, y+1/2, -z+1/2'
 '-x, -y, -z'
 'x, -y-1/2, z-1/2'
 
_cell_length_a    13.9130
_cell_length_b    12.8670
_cell_length_c     7.6520
_cell_angle_alpha  90.000
_cell_angle_beta   98.739
_cell_angle_gamma  90.000
 
_shelx_F_squared_multiplier     1.000
 
loop_
 _refln_index_h
 _refln_index_k
 _refln_index_l
 _refln_F_squared_calc
 _refln_F_squared_meas
 _refln_F_squared_sigma
 _refln_observed_status
   2   0   0     1151.28     1149.84     12.59 o
   3   0   0    17334.93    14380.64    281.64 o
   4   0   0     6798.49     6474.51     40.76 o
   5   0   0     2566.74     2565.49     14.27 o
   6   0   0     7320.33     7127.66     26.71 o
   7   0   0     6617.79     6942.22     32.08 o
   8   0   0       10.91       16.30      2.30 o
   9   0   0     1612.34     1632.87     20.31 o
  10   0   0      358.15      362.46     13.28 o
  11   0   0      126.81      134.84      7.72 o
  12   0   0      869.08      836.15     18.21 o
  13   0   0      350.23      331.56     10.68 o
  14   0   0       71.86       72.05      6.43 o
  15   0   0      278.17      283.02     20.33 o
  16   0   0        7.72       10.33      5.82 o
   2   1   0        2.34        4.39      0.95 o
   3   1   0       12.12       15.54      1.11 o
   4   1   0      597.10      620.73      5.45 o
   5   1   0      365.49      354.58      4.05 o
   6   1   0     2088.36     2309.72     10.69 o
   7   1   0     1341.88     1477.57     11.65 o
   8   1   0      580.00      610.08      6.67 o
   9   1   0        5.64        4.30      0.89 o
  10   1   0      153.96      157.70      4.51 o
  11   1   0      271.88      246.08      6.95 o
  12   1   0       35.38       37.05      2.79 o
  13   1   0       27.51       16.00      2.66 o
  14   1   0       16.84       17.76      2.55 o
  15   1   0        0.38        0.00      3.49 o
  16   1   0       59.30       58.77     11.78 o
   0   2   0     1655.93     1807.50     18.69 o
   1   2   0     1775.18     1680.19     13.54 o
   2   2   0      178.08      180.52      4.98 o
   3   2   0     4190.89     4070.53     15.72 o
   4   2   0     1108.11     1101.85      7.02 o
   5   2   0        4.92        5.78      0.78 o
   6   2   0      556.63      597.73      5.90 o
   7   2   0      112.94      150.92      3.04 o
   8   2   0       49.51       53.16      2.08 o
   9   2   0       11.56       10.49      1.26 o
  10   2   0       18.64       15.87      1.80 o
  11   2   0        1.39        1.25      1.26 o
  12   2   0       58.67       60.99      3.30 o
  13   2   0       73.01       70.05      3.96 o
  14   2   0       23.52       18.56      4.22 o
  15   2   0       16.49       15.03      3.89 o
  16   2   0       25.00       26.24      4.99 o
   1   3   0     1755.88     1831.40     17.40 o
   2   3   0    14398.71    13277.79    106.73 o
   3   3   0     1714.94     1776.41      8.74 o
   4   3   0     3858.85     3900.02     32.08 o
   5   3   0     1740.95     1710.05     11.15 o
   6   3   0      471.71      445.46      7.61 o
   7   3   0     3015.36     3147.60     14.91 o
   8   3   0      926.82      895.60      8.59 o
   9   3   0       54.58       51.42      2.63 o
  10   3   0       95.89      106.49      3.51 o
  11   3   0      292.42      295.25      5.92 o
  12   3   0       25.58       28.79      2.36 o
  13   3   0       21.34       24.93      2.36 o
  14   3   0       65.07       65.74      5.62 o
  15   3   0        1.32        0.00      3.09 o
  16   3   0       30.23       23.89      5.16 o
   0   4   0     9113.00     8490.76     53.74 o
   1   4   0      213.08      209.84      4.37 o
   2   4   0     3649.06     3652.11     20.15 o
   3   4   0     7016.78     6796.30     60.08 o
   4   4   0      921.65      922.17      7.94 o
   5   4   0      507.65      527.86      6.08 o
   6   4   0     1060.04     1091.66      8.52 o
   7   4   0      539.51      588.37      7.09 o
   8   4   0      139.25      130.03      5.41 o
   9   4   0     1998.74     2052.10     17.14 o
  10   4   0      457.80      484.80      7.53 o
  11   4   0      229.40      237.50      5.42 o
  12   4   0      320.00      331.65      8.50 o
  13   4   0        9.11       11.54      3.04 o
  14   4   0       38.21       42.71      4.65 o
  15   4   0       51.27       56.26      5.53 o
   1   5   0     3459.07     3511.85     17.28 o
   2   5   0      644.80      600.99      7.35 o
   3   5   0      136.86      182.81      3.70 o
   4   5   0     2913.39     3096.14     15.77 o
   5   5   0     1329.89     1420.54     20.12 o
   6   5   0      191.29      194.58      4.52 o
   7   5   0       24.60       20.49      1.49 o
   8   5   0      627.99      617.11      7.43 o
   9   5   0       69.21       79.91      3.60 o
  10   5   0       21.10       21.73      2.00 o
  11   5   0      528.71      514.87      8.11 o
  12   5   0        0.00        0.26      1.41 o
  13   5   0       52.87       51.25      5.05 o
  14   5   0        2.59        1.04      2.28 o
  15   5   0        4.69        4.30      2.31 o
   0   6   0      395.12      363.58      9.46 o
   1   6   0       79.45       85.16      3.04 o
   2   6   0     1158.69     1311.41     11.85 o
   3   6   0       61.85       78.54      3.17 o
   4   6   0      102.01      120.64      3.16 o
   5   6   0      130.07      154.55      3.87 o
   6   6   0        3.53        2.51      1.01 o
   7   6   0       23.27       19.67      1.77 o
   8   6   0        3.69        1.27      0.98 o
   9   6   0      128.09      122.16      4.84 o
  10   6   0      698.40      716.72     13.01 o
  11   6   0       87.72       87.25      4.03 o
  12   6   0       14.48       12.92      1.96 o
  13   6   0        6.76        5.55      2.38 o
  14   6   0        1.24        6.18      2.66 o
  15   6   0        0.61        0.00      2.13 o
   1   7   0     1956.51     1923.97     15.21 o
   2   7   0     1747.29     1676.69     14.54 o
   3   7   0      328.44      372.00      6.75 o
   4   7   0       61.01       44.26      2.28 o
   5   7   0     1449.56     1432.20     11.25 o
   6   7   0       84.59       88.75      3.01 o
   7   7   0      270.17      277.56      5.62 o
   8   7   0      150.20      155.31      6.16 o
   9   7   0        2.25        2.88      1.60 o
  10   7   0       79.26       70.52      3.79 o
  11   7   0        4.10        7.85      2.06 o
  12   7   0        0.07        0.00      1.92 o
  13   7   0        0.28        0.00      2.19 o
  14   7   0       16.37       13.97      3.09 o
   0   8   0      275.69      307.57     10.11 o
   1   8   0       25.07       35.56      2.62 o
   2   8   0       21.40       25.72      1.94 o
   3   8   0       32.10       34.36      2.23 o
   4   8   0      347.46      374.68      6.21 o
   5   8   0        3.48        1.90      0.99 o
   6   8   0       13.50       16.73      1.63 o
   7   8   0      321.53      332.64      7.18 o
   8   8   0      132.58      124.21      5.34 o
   9   8   0        5.28        6.09      1.67 o
  10   8   0        1.22        2.01      1.60 o
  11   8   0        0.03        0.76      1.81 o
  12   8   0        0.16        0.00      1.89 o
  13   8   0        8.05        3.02      1.99 o
  14   8   0        2.96        4.89      2.20 o
   1   9   0      600.50      632.88      9.25 o
   2   9   0     1493.14     1482.25     18.53 o
   3   9   0        9.89        8.15      2.00 o
   4   9   0      531.59      538.09      7.81 o
   5   9   0      188.42      196.66      4.88 o
   6   9   0       38.91       36.62      2.35 o
   7   9   0      101.09      107.81      4.34 o
   8   9   0       38.02       29.26      7.44 o
   9   9   0      105.52      115.86      5.49 o
  10   9   0       36.49       42.73      3.59 o
  11   9   0       48.04       55.02      4.42 o
  12   9   0       27.08       23.52      3.53 o
  13   9   0       30.48       32.46      3.52 o
   0  10   0      659.99      626.24     22.24 o
   1  10   0      329.87      322.18      9.50 o
   2  10   0        0.39        0.00      1.83 o
   3  10   0      529.78      531.81     10.04 o
   4  10   0      112.15       98.72      3.88 o
   5  10   0        1.98        3.50      1.18 o
   6  10   0        6.08        4.47      1.20 o
   7  10   0      148.49      142.48      5.25 o
   8  10   0       47.98       46.82      3.68 o
   9  10   0       20.63       29.52      3.20 o
  10  10   0       91.40       88.82      7.20 o
  11  10   0        2.88        0.00      1.64 o
  12  10   0        0.02        2.87      2.80 o
   1  11   0        2.63        9.89      2.30 o
   2  11   0       35.20       48.38      3.76 o
   3  11   0       20.75       19.25      3.00 o
   4  11   0        2.57        1.81      1.14 o
   5  11   0       13.72        8.98      1.34 o
   6  11   0       22.02       12.21      2.07 o
   7  11   0        6.92        2.18      1.26 o
   8  11   0       15.25       18.46      3.69 o
   9  11   0       53.40       47.43      4.60 o
  10  11   0        3.19        5.24      2.03 o
  11  11   0        4.69        8.81      3.00 o
   0  12   0      298.10      313.45     17.90 o
   1  12   0       49.23       65.47      4.49 o
   2  12   0       60.00       62.44      4.34 o
   3  12   0       97.81      117.69      5.91 o
   4  12   0      189.17      210.46      7.13 o
   5  12   0       40.76       25.00      3.94 o
   6  12   0      128.16      144.16      6.40 o
   7  12   0       75.46       88.84      6.02 o
   8  12   0        6.93        5.26      3.57 o
   9  12   0       38.39       37.87      4.51 o
  10  12   0        5.13        6.86      3.23 o
   1  13   0        0.00        0.00      2.82 o
   2  13   0       47.13       48.94      4.74 o
   3  13   0       49.94       49.36      4.82 o
   4  13   0        4.18        2.37      1.79 o
   5  13   0        5.51        5.22      1.93 o
   6  13   0       19.86       18.00      2.79 o
   7  13   0        1.00        2.48      2.08 o
   8  13   0        0.01        0.00      2.88 o
   0  14   0       15.68       23.35      4.86 o
   1  14   0       35.85       41.52      4.77 o
   2  14   0       28.90       33.35      4.44 o
   3  14   0       12.20       12.35      2.66 o
   4  14   0       18.15       22.68      3.44 o
   5  14   0        1.17        3.58      2.97 o
   6  14   0        1.34        0.90      2.26 o
   1  15   0       27.87       32.80      3.88 o
   2  15   0       36.75       41.60      4.81 o
   3  15   0        0.36        3.03      2.19 o
 -16   1   1        0.03        5.04      3.49 o
 -15   1   1       55.69       47.94      5.80 o
 -14   1   1       84.56       94.43      5.87 o
 -13   1   1       72.95       75.35      6.08 o
 -12   1   1      198.23      196.17      8.74 o
 -11   1   1       79.92       81.44      3.15 o
 -10   1   1      142.09      141.71      3.40 o
  -9   1   1      267.49      248.74      4.26 o
  -8   1   1      491.50      474.81      5.68 o
  -7   1   1        1.98        0.86      0.94 o
  -6   1   1       27.65       36.79      1.39 o
  -5   1   1     1492.71     1517.64      9.03 o
  -4   1   1      327.49      300.59      3.28 o
  -3   1   1      267.61      272.42      3.43 o
  -2   1   1       26.54       28.34      1.34 o
  -1   1   1      757.86      806.88     22.87 o
   0   1   1     1189.29     1192.54      7.94 o
   1   1   1     1101.69     1148.39     14.74 o
   2   1   1     2704.38     2552.89     16.16 o
   3   1   1       55.13       63.30      2.19 o
   4   1   1     1371.69     1347.38      9.73 o
   5   1   1      377.35      337.41      6.67 o
   6   1   1     1883.01     1907.05     13.12 o
   7   1   1      853.48      875.76      7.82 o
   8   1   1      317.16      284.13      5.39 o
   9   1   1      303.50      307.22      5.57 o
  10   1   1       35.17       34.12      1.99 o
  11   1   1      524.10      535.78      8.92 o
  12   1   1      220.92      225.85      5.88 o
  13   1   1        2.02        1.59      1.24 o
  14   1   1      116.89      129.93      9.95 o
  15   1   1       27.54       32.69      6.08 o
  16   1   1        0.51        0.85      7.90 o
 -16   2   1       58.26       56.84      9.15 o
 -15   2   1       18.99       11.37      3.52 o
 -14   2   1        0.00        0.00      2.59 o
 -13   2   1        7.25        2.81      1.67 o
 -12   2   1      665.37      667.07     10.39 o
 -11   2   1       48.13       33.76      4.16 o
 -10   2   1       30.34       26.06      1.52 o
  -9   2   1      253.14      236.19      4.08 o
  -8   2   1        2.42        4.97      0.82 o
  -7   2   1       19.38        8.78      0.86 o
  -6   2   1     1916.20     1869.44     10.45 o
  -5   2   1        1.46        2.49      0.76 o
  -4   2   1       13.81        7.14      0.92 o
  -3   2   1      943.35      917.24      8.29 o
  -2   2   1      391.38      420.34      8.27 o
  -1   2   1     3523.61     3452.63     10.72 o
   0   2   1     1150.50     1218.83      9.79 o
   1   2   1     3888.20     3893.57     31.22 o
   2   2   1      415.31      446.57      6.55 o
   3   2   1      116.00      129.28      3.30 o
   4   2   1      248.54      247.75      4.35 o
   5   2   1       84.33       99.65      3.06 o
   6   2   1       16.21       15.56      1.47 o
   7   2   1        3.24        5.24      1.04 o
   8   2   1       37.29       34.66      2.35 o
   9   2   1       24.41       22.73      1.83 o
  10   2   1       21.16       20.14      2.00 o
  11   2   1       24.97       22.40      2.24 o
  12   2   1       44.29       34.42      4.34 o
  13   2   1       18.35       14.03      2.35 o
  14   2   1       49.97       44.87      6.22 o
  15   2   1        0.82        1.39      2.77 o
 -16   3   1       12.75       10.32      3.50 o
 -15   3   1       35.77       38.56      6.00 o
 -14   3   1       65.39       82.64      5.18 o
 -13   3   1       24.33       21.09      2.31 o
 -12   3   1      467.85      448.39      9.47 o
 -11   3   1      284.95      291.59      7.54 o
 -10   3   1      588.10      580.01      7.70 o
  -9   3   1      150.14      136.79      3.23 o
  -8   3   1     1888.68     1831.82     12.47 o
  -7   3   1      460.63      451.85      5.90 o
  -6   3   1      296.94      305.72      4.99 o
  -5   3   1     1460.68     1310.50     10.25 o
  -4   3   1      426.81      395.60      4.65 o
  -3   3   1       87.02       88.93      2.31 o
  -2   3   1      447.72      445.32      3.72 o
  -1   3   1     5833.52     5417.07     38.08 o
   0   3   1     5597.69     5306.65     82.01 o
   1   3   1      153.93      199.81      4.93 o
   2   3   1      255.86      299.09      6.42 o
   3   3   1      120.67      113.57      2.74 o
   4   3   1      133.55      135.36      3.46 o
   5   3   1       76.89       74.70      2.76 o
   6   3   1      327.17      295.34      5.35 o
   7   3   1      270.68      289.81      6.51 o
   8   3   1      315.08      323.94      5.85 o
   9   3   1      350.37      361.03      6.11 o
  10   3   1      120.28      108.99      3.97 o
  11   3   1       55.86       57.22      3.36 o
  12   3   1        6.70        7.25      2.60 o
  13   3   1      256.53      237.89     10.50 o
  14   3   1       25.47       32.56      5.45 o
  15   3   1       40.46       52.08      7.02 o
 -16   4   1        3.92        6.62      3.72 o
 -15   4   1        2.23        0.00      2.34 o
 -14   4   1       19.45       18.60      2.80 o
 -13   4   1       99.35       99.80      4.27 o
 -12   4   1        8.56        7.79      1.43 o
 -11   4   1       61.76       66.77      2.80 o
 -10   4   1        0.34        2.85      0.95 o
  -9   4   1       19.92       19.49      1.49 o
  -8   4   1        1.02        1.53      0.94 o
  -7   4   1       25.94       19.13      1.41 o
  -6   4   1      285.71      318.54      4.78 o
  -5   4   1      178.62      181.34      3.26 o
  -4   4   1     2326.82     2353.75     12.71 o
  -3   4   1      277.44      278.10      3.63 o
  -2   4   1      257.15      248.57      3.40 o
  -1   4   1        0.65        0.15      0.65 o
   0   4   1     1251.65     1258.85     12.60 o
   1   4   1      115.66      122.98      4.01 o
   2   4   1     1386.75     1338.93     12.42 o
   3   4   1     2411.52     2322.21     12.30 o
   4   4   1      242.54      229.18      3.77 o
   5   4   1      543.66      527.85      6.34 o
   6   4   1     1098.35     1085.98     13.39 o
   7   4   1      489.49      479.23      7.01 o
   8   4   1      110.08      108.45      3.77 o
   9   4   1     1280.71     1283.07     12.22 o
  10   4   1      881.99      886.19     11.30 o
  11   4   1       64.11       59.86      3.83 o
  12   4   1        2.02        1.12      2.09 o
  13   4   1      178.21      194.33      9.67 o
  14   4   1        0.57        0.00      2.54 o
  15   4   1       94.82       91.63      7.28 o
 -15   5   1        8.71        7.82      2.11 o
 -14   5   1       28.62       20.35      2.89 o
 -13   5   1        0.16        0.00      1.35 o
 -12   5   1        1.88        1.91      1.22 o
 -11   5   1        5.85        8.22      1.56 o
 -10   5   1      478.72      462.23      7.80 o
  -9   5   1      145.64      152.03      4.40 o
  -8   5   1      102.60       99.08      3.59 o
  -7   5   1       11.77       10.68      1.26 o
  -6   5   1      430.93      489.48      7.13 o
  -5   5   1      174.11      177.80      3.79 o
  -4   5   1       92.19      120.32      2.81 o
  -3   5   1      665.67      700.54      6.71 o
  -2   5   1      132.42      123.99      2.80 o
  -1   5   1     1440.05     1457.14     14.62 o
   0   5   1      263.97      266.61      5.00 o
   1   5   1      454.88      419.87      6.43 o
   2   5   1     1678.96     1662.57     10.15 o
   3   5   1      736.03      826.17      7.70 o
   4   5   1        7.97       17.94      1.39 o
   5   5   1      801.05      804.54      7.47 o
   6   5   1       79.78       67.57      2.45 o
   7   5   1      446.83      458.78      6.36 o
   8   5   1      226.62      246.64      5.53 o
   9   5   1      292.27      287.44      7.38 o
  10   5   1       31.11       29.04      2.66 o
  11   5   1      151.38      171.21      7.11 o
  12   5   1        1.43        5.11      2.25 o
  13   5   1       36.87       41.05      4.90 o
  14   5   1       50.87       57.93      5.91 o
  15   5   1        2.13        7.46      3.11 o
 -15   6   1       69.44       78.86      5.04 o
 -14   6   1        2.28        0.00      1.64 o
 -13   6   1      121.07      131.95      5.98 o
 -12   6   1      149.31      167.73      5.21 o
 -11   6   1       77.39       71.33      3.38 o
 -10   6   1     1496.63     1499.34     15.51 o
  -9   6   1      899.56      876.24     10.55 o
  -8   6   1       69.94       69.70      3.27 o
  -7   6   1      317.85      299.09      5.91 o
  -6   6   1     1238.57     1156.99     10.64 o
  -5   6   1       86.35       79.22      2.76 o
  -4   6   1     1321.46     1319.47     17.14 o
  -3   6   1     3046.06     3001.46     15.26 o
  -2   6   1       72.82       76.57      2.68 o
  -1   6   1        2.73        3.10      0.86 o
   0   6   1       65.96       52.35      2.60 o
   1   6   1      522.57      541.38      7.88 o
   2   6   1      644.63      636.93      8.84 o
   3   6   1        0.07        1.19      0.80 o
   4   6   1      555.76      556.61      7.34 o
   5   6   1        1.74        2.08      1.03 o
   6   6   1       59.28       64.04      2.65 o
   7   6   1      973.66      935.34     11.35 o
   8   6   1      132.35      122.74      4.67 o
   9   6   1      231.73      219.61      6.42 o
  10   6   1       81.29       84.42      5.71 o
  11   6   1      216.46      210.42      7.84 o
  12   6   1        7.19        2.73      1.66 o
  13   6   1       44.90       50.79      5.50 o
  14   6   1       48.12       47.97      5.33 o
 -14   7   1       32.27       40.88      3.66 o
 -13   7   1        0.45        0.47      1.68 o
 -12   7   1       10.42       14.47      2.01 o
 -11   7   1       13.97       15.37      2.12 o
 -10   7   1       29.77       29.50      2.66 o
  -9   7   1        4.78        7.01      2.25 o
  -8   7   1      247.22      252.91      6.87 o
  -7   7   1        0.29        1.37      1.15 o
  -6   7   1      137.68      135.64      4.10 o
  -5   7   1      246.50      227.67      4.17 o
  -4   7   1       80.67       96.95      2.79 o
  -3   7   1      562.91      553.84      7.27 o
  -2   7   1      648.22      664.09      9.36 o
  -1   7   1      299.12      267.78      6.08 o
   0   7   1     1040.98     1003.89     11.33 o
   1   7   1     1812.16     1839.71     15.67 o
   2   7   1       58.54       67.44      3.21 o
   3   7   1       11.01       28.70      1.68 o
   4   7   1     1162.40     1145.29     10.32 o
   5   7   1       23.09       22.26      1.79 o
   6   7   1       89.40       72.56      2.92 o
   7   7   1      856.72      830.90     10.59 o
   8   7   1      335.08      327.37      7.58 o
   9   7   1        0.86        1.16      1.44 o
  10   7   1        3.78        2.92      1.35 o
  11   7   1      136.87      141.56      7.41 o
  12   7   1       39.63       42.11      4.87 o
  13   7   1       58.14       48.30      5.41 o
  14   7   1       24.12       14.85      3.50 o
 -14   8   1       14.71       21.21      2.98 o
 -13   8   1       18.42       19.78      2.63 o
 -12   8   1        2.97        1.38      2.30 o
 -11   8   1        0.13        0.30      1.52 o
 -10   8   1       16.18       15.22      2.01 o
  -9   8   1       20.62       24.23      2.26 o
  -8   8   1      113.31      117.56      4.97 o
  -7   8   1        6.46        3.97      1.26 o
  -6   8   1       82.13       77.76      3.30 o
  -5   8   1       67.78       70.48      2.57 o
  -4   8   1        3.23        4.75      0.85 o
  -3   8   1      123.36      142.62      3.85 o
  -2   8   1       57.26       54.95      2.81 o
  -1   8   1        1.43        4.81      1.35 o
   0   8   1      651.95      657.36      9.05 o
   1   8   1      210.85      205.86      5.20 o
   2   8   1        2.43        0.66      1.26 o
   3   8   1      340.28      334.93      5.50 o
   4   8   1      220.04      216.72      4.53 o
   5   8   1       19.57       19.50      1.69 o
   6   8   1      408.09      398.94      8.92 o
   7   8   1      300.66      315.48      6.75 o
   8   8   1        4.96        5.76      1.59 o
   9   8   1      474.48      509.36     11.14 o
  10   8   1      101.35      123.33      7.68 o
  11   8   1       10.42       11.40      3.96 o
  12   8   1       58.13       78.45      8.48 o
  13   8   1       80.82      114.82      8.25 o
 -13   9   1       15.16        9.69      2.20 o
 -12   9   1        6.26        7.16      2.47 o
 -11   9   1       37.02       35.00      4.69 o
 -10   9   1       78.44       77.69      4.42 o
  -9   9   1        3.77        3.53      2.36 o
  -8   9   1      192.91      168.68      5.46 o
  -7   9   1      361.41      341.55      8.37 o
  -6   9   1       50.06       43.03      2.33 o
  -5   9   1      179.46      173.51      4.39 o
  -4   9   1       37.08       33.22      2.00 o
  -3   9   1      226.96      234.30      6.03 o
  -2   9   1      225.35      237.04      5.58 o
  -1   9   1      197.45      195.53      5.72 o
   0   9   1      398.19      401.79      7.66 o
   1   9   1       65.41       66.13      3.04 o
   2   9   1        8.11        7.54      1.71 o
   3   9   1       49.00       54.15      2.61 o
   4   9   1        8.56        8.29      1.32 o
   5   9   1        3.42        1.56      1.06 o
   6   9   1        7.50        6.45      1.37 o
   7   9   1       27.65       23.65      1.98 o
   8   9   1       12.19        9.95      2.30 o
   9   9   1       10.05        9.93      1.91 o
  10   9   1       10.70        9.71      2.65 o
  11   9   1        1.30        0.72      2.11 o
  12   9   1        0.06        0.73      2.53 o
 -12  10   1       55.48       65.08      5.16 o
 -11  10   1        2.01        3.37      3.20 o
 -10  10   1      172.13      187.48      7.25 o
  -9  10   1       14.89       13.46      1.92 o
  -8  10   1       16.77       18.72      2.06 o
  -7  10   1      301.93      308.91      7.37 o
  -6  10   1       97.42       86.71      4.20 o
  -5  10   1       50.09       49.60      2.74 o
  -4  10   1       44.64       45.11      2.74 o
  -3  10   1       80.96       72.52      3.65 o
  -2  10   1      379.69      393.33      8.98 o
  -1  10   1      934.70      914.14     14.45 o
   0  10   1      356.93      345.36      8.95 o
   1  10   1        5.56        0.93      2.15 o
   2  10   1      193.04      184.07      6.08 o
   3  10   1        5.12        5.26      1.62 o
   4  10   1       79.04       70.22      3.13 o
   5  10   1      305.88      273.11      6.96 o
   6  10   1       66.64       55.94      3.44 o
   7  10   1        3.70        5.91      1.73 o
   8  10   1      104.30       98.49      4.50 o
   9  10   1        0.07        0.00      2.36 o
  10  10   1       52.00       53.58      4.86 o
  11  10   1       57.77       56.92      5.23 o
  12  10   1        4.13        4.15      2.93 o
 -11  11   1       12.63       10.32      4.02 o
 -10  11   1       26.65       30.22      3.35 o
  -9  11   1        9.53        5.45      2.04 o
  -8  11   1        4.06        2.64      2.01 o
  -7  11   1       18.05       10.97      1.80 o
  -6  11   1        5.38        4.68      1.23 o
  -5  11   1       15.94       15.03      1.72 o
  -4  11   1        0.01        1.20      1.21 o
  -3  11   1      150.02      151.47      5.01 o
  -2  11   1        5.13        2.79      2.16 o
  -1  11   1       66.67       75.40      5.33 o
   0  11   1        9.84       12.74      2.63 o
   1  11   1        0.32        0.00      1.76 o
   2  11   1        4.87        3.21      2.28 o
   3  11   1       12.33        7.46      1.49 o
   4  11   1      185.26      165.41      5.21 o
   5  11   1       21.09       27.03      3.61 o
   6  11   1        2.71        5.11      1.52 o
   7  11   1       54.53       48.00      2.90 o
   8  11   1       89.80      104.80      6.59 o
   9  11   1       12.01       15.07      3.27 o
  10  11   1       41.85       40.15      4.58 o
  11  11   1       97.67      108.86      7.33 o
 -10  12   1       26.16        9.81      2.32 o
  -9  12   1       13.73        9.04      2.51 o
  -8  12   1        0.42        0.00      1.63 o
  -7  12   1       39.18       45.06      4.39 o
  -6  12   1        1.04        0.00      1.37 o
  -5  12   1       24.73       27.99      2.43 o
  -4  12   1      124.37      111.22      4.16 o
  -3  12   1       13.93       15.86      1.96 o
  -2  12   1       14.04       16.62      4.06 o
  -1  12   1       11.80        8.78      2.47 o
   0  12   1       31.29       20.66      3.14 o
   1  12   1      139.92      132.40      7.24 o
   2  12   1       41.20       41.11      4.44 o
   3  12   1       44.19       55.37      3.30 o
   4  12   1      121.19      123.60      4.69 o
   5  12   1        2.43        3.43      1.56 o
   6  12   1        7.56        2.80      3.23 o
   7  12   1       79.04       66.27      4.71 o
   8  12   1       34.37       39.20      4.51 o
   9  12   1        8.48       11.56      3.06 o
  -8  13   1       45.41       39.77      5.04 o
  -7  13   1       41.16       32.08      3.66 o
  -6  13   1        0.29        2.12      1.48 o
  -5  13   1       25.55       29.74      2.87 o
  -4  13   1       23.90       15.83      2.12 o
  -3  13   1       29.74       33.71      3.49 o
  -2  13   1        1.48        0.00      1.66 o
  -1  13   1        4.12        4.85      1.93 o
   0  13   1       14.19        9.25      2.92 o
   1  13   1        4.61        4.04      1.96 o
   2  13   1        0.78        0.00      1.90 o
   3  13   1       11.72       14.61      2.06 o
   4  13   1        9.85       11.46      2.26 o
   5  13   1       51.75       58.67      4.85 o
   6  13   1       29.38       27.48      3.67 o
   7  13   1        1.51        0.00      1.91 o
   8  13   1       18.78       20.58      3.43 o
  -6  14   1        9.89       12.94      3.55 o
  -5  14   1       50.36       56.56      4.03 o
  -4  14   1       39.26       32.00      3.10 o
  -3  14   1        0.02        1.18      1.84 o
  -2  14   1       12.03       11.24      2.53 o
  -1  14   1       83.16       76.70      6.05 o
   0  14   1       14.31       11.50      2.67 o
   1  14   1       68.63       68.23      5.84 o
   2  14   1       31.41       27.18      3.77 o
   3  14   1       12.75       10.52      2.68 o
   4  14   1        9.21       13.63      3.29 o
   5  14   1       45.25       38.88      3.94 o
   6  14   1       29.75       23.84      3.15 o
  -3  15   1        7.10       10.82      2.69 o
  -2  15   1        6.18       10.82      3.32 o
  -1  15   1        6.69        9.04      2.12 o
   0  15   1       17.63       12.28      4.62 o
   1  15   1        0.32        0.00      2.21 o
   2  15   1       38.79       32.74      4.50 o
   3  15   1       14.97       18.97      3.42 o
 -16   0   2        0.61        2.31      3.13 o
 -15   0   2        0.28        3.52      3.90 o
 -14   0   2      170.43      169.61     10.30 o
 -13   0   2      144.98      167.03      6.63 o
 -12   0   2       41.62       41.16      3.35 o
 -11   0   2        4.09        4.41      1.59 o
 -10   0   2       18.58       18.59      1.89 o
  -9   0   2       69.49       68.92      3.26 o
  -8   0   2       37.41       29.88      1.74 o
  -7   0   2       40.20       50.17      1.95 o
  -6   0   2     1585.38     1590.62     13.44 o
  -5   0   2      329.41      329.49      4.74 o
  -4   0   2      443.14      432.56      4.39 o
  -3   0   2     7888.98     7482.60     86.50 o
  -2   0   2    25041.47    21994.74     43.16 o
  -1   0   2      731.82      841.44      9.87 o
   0   0   2     4580.74     4542.36     27.49 o
   1   0   2     9309.14     9061.80     65.89 o
   2   0   2        1.10        0.00      1.14 o
   3   0   2      580.25      594.56     10.04 o
   4   0   2     5125.64     5133.16     59.94 o
   5   0   2     3378.27     3593.64     50.01 o
   6   0   2     2355.49     2617.78     45.47 o
   7   0   2     1976.51     2066.92     29.47 o
   8   0   2       84.05       77.72      5.04 o
   9   0   2        3.83        2.29      2.53 o
  10   0   2      107.71      116.31      6.70 o
  11   0   2       33.70       30.72      7.04 o
  12   0   2       16.73       12.58      4.67 o
  13   0   2      184.64      139.45     14.76 o
  14   0   2        9.84        6.41      5.42 o
  15   0   2       41.53       41.62      8.72 o
 -16   1   2       13.05        5.95      4.93 o
 -15   1   2        0.01        0.00      2.01 o
 -14   1   2      113.10      109.06      6.65 o
 -13   1   2      264.78      263.81      5.95 o
 -12   1   2      300.33      305.96      6.08 o
 -11   1   2       50.96       47.05      2.19 o
 -10   1   2       21.65       19.85      1.31 o
  -9   1   2      982.30     1017.27     10.04 o
  -8   1   2     1653.75     1698.04      9.74 o
  -7   1   2      710.67      732.86      8.68 o
  -6   1   2        0.19        2.75      0.71 o
  -5   1   2     2233.64     2305.19     14.72 o
  -4   1   2      393.04      402.24      4.61 o
  -3   1   2     2522.23     2479.43      7.98 o
  -2   1   2    18116.66    16301.78    106.80 o
  -1   1   2    18518.66    16764.12    223.17 o
   0   1   2    10862.76    10942.29    116.57 o
   1   1   2    10078.77     9782.46     92.97 o
   2   1   2       21.08       26.92      2.29 o
   3   1   2      341.50      351.21      6.80 o
   4   1   2      465.26      441.44      5.66 o
   5   1   2      751.04      740.25     11.34 o
   6   1   2       71.75       80.95      3.55 o
   7   1   2       34.45       23.04      1.93 o
   8   1   2      770.44      766.27     15.64 o
   9   1   2       43.23       47.79      2.02 o
  10   1   2      577.35      541.42      9.45 o
  11   1   2      189.32      159.75      8.29 o
  12   1   2       24.87       16.32      4.09 o
  13   1   2      157.66      149.61     11.05 o
  14   1   2       40.30       26.42      5.16 o
  15   1   2        3.33        0.50      5.06 o
 -16   2   2       18.60       13.66      3.61 o
 -15   2   2       25.88       27.37      3.90 o
 -14   2   2        0.92        0.00      2.01 o
 -13   2   2      104.24      100.45      4.18 o
 -12   2   2       21.84       22.76      3.04 o
 -11   2   2      250.90      257.92      4.88 o
 -10   2   2      966.18      939.29      9.09 o
  -9   2   2     1154.73     1227.44      8.70 o
  -8   2   2      651.96      667.55      6.16 o
  -7   2   2      736.87      680.59      6.70 o
  -6   2   2     4777.88     4632.74     26.39 o
  -5   2   2       11.50       15.67      1.46 o
  -4   2   2      688.10      676.31      5.35 o
  -3   2   2     6215.56     6024.10     18.99 o
  -2   2   2     1289.79     1305.69      9.10 o
  -1   2   2    14859.23    13644.68    123.11 o
   0   2   2      117.09       97.12      2.09 o
   1   2   2    14142.85    13215.86    183.23 o
   2   2   2     1618.43     1603.61     11.92 o
   3   2   2     4047.43     3904.85     17.96 o
   4   2   2     2457.38     2446.47     37.30 o
   5   2   2     1569.69     1690.18     22.79 o
   6   2   2     5265.10     5396.03     35.78 o
   7   2   2      417.17      402.87      6.90 o
   8   2   2      192.63      188.80      4.71 o
   9   2   2      382.89      365.19      5.49 o
  10   2   2      159.56      156.36      4.38 o
  11   2   2       60.13       62.07      3.11 o
  12   2   2      166.44      162.25      6.04 o
  13   2   2        0.42        4.68      5.23 o
  14   2   2       48.60       60.20      7.58 o
  15   2   2       89.84       95.47      9.66 o
 -16   3   2        2.77        5.22      2.09 o
 -15   3   2        9.04       11.24      3.64 o
 -14   3   2       16.16       11.31      2.40 o
 -13   3   2        0.39        1.18      1.02 o
 -12   3   2       44.92       50.16      2.65 o
 -11   3   2      429.84      462.23      7.03 o
 -10   3   2      102.49       93.06      2.74 o
  -9   3   2        5.88        8.49      0.97 o
  -8   3   2        3.77        2.51      0.82 o
  -7   3   2       26.13       27.12      1.94 o
  -6   3   2       57.09       51.64      2.18 o
  -5   3   2      261.53      250.29      4.29 o
  -4   3   2      331.29      318.67      3.92 o
  -3   3   2      299.55      315.57      4.05 o
  -2   3   2      259.02      264.48      3.30 o
  -1   3   2      199.37      217.16      2.96 o
   0   3   2     3127.27     3053.30     11.92 o
   1   3   2      165.92      172.66      3.02 o
   2   3   2      391.37      366.55      6.33 o
   3   3   2     1492.33     1489.83     11.59 o
   4   3   2       51.02       46.10      2.43 o
   5   3   2     1178.80     1190.64     13.03 o
   6   3   2      245.15      211.62      5.01 o
   7   3   2      141.17      154.57      3.83 o
   8   3   2      209.71      228.95      5.59 o
   9   3   2        9.66        7.66      1.64 o
  10   3   2       33.83       31.51      3.22 o
  11   3   2        0.03        0.00      1.64 o
  12   3   2        5.68        6.20      2.39 o
  13   3   2       62.78       57.43      5.77 o
  14   3   2       20.74       14.47      4.16 o
  15   3   2       11.93       13.44      4.39 o
 -16   4   2       36.13       38.88      4.11 o
 -15   4   2        3.51        1.82      1.52 o
 -14   4   2       15.61       16.32      2.38 o
 -13   4   2       51.32       43.48      2.98 o
 -12   4   2       31.99       30.60      2.12 o
 -11   4   2      245.79      260.08      5.59 o
 -10   4   2        0.31        1.90      0.89 o
  -9   4   2       10.86       10.06      1.20 o
  -8   4   2      152.01      160.38      3.51 o
  -7   4   2       40.68       37.75      1.82 o
  -6   4   2        6.51        2.18      0.76 o
  -5   4   2     3273.55     3396.81     38.35 o
  -4   4   2      270.00      309.96      4.73 o
  -3   4   2        0.06        1.23      0.75 o
  -2   4   2     1578.77     1508.96      8.69 o
  -1   4   2        3.30        3.49      0.63 o
   0   4   2      234.49      204.57      2.84 o
   1   4   2     1857.71     1780.15     13.40 o
   2   4   2     1224.58     1336.99     26.68 o
   3   4   2       34.22       30.19      2.70 o
   4   4   2      687.41      735.62      8.05 o
   5   4   2      536.26      588.67      8.19 o
   6   4   2       29.61       26.34      1.99 o
   7   4   2      396.64      436.43      6.89 o
   8   4   2      455.68      465.12      7.52 o
   9   4   2        0.14        0.68      1.63 o
  10   4   2      108.32      113.28      5.69 o
  11   4   2       85.89       95.98      5.50 o
  12   4   2        0.11        0.75      2.05 o
  13   4   2        0.00        0.00      2.80 o
  14   4   2        9.58       24.99      7.18 o
 -15   5   2        0.88        0.59      1.61 o
 -14   5   2       23.37       22.04      2.66 o
 -13   5   2       11.11       10.69      1.65 o
 -12   5   2      225.76      234.97      7.59 o
 -11   5   2      839.05      851.91      9.71 o
 -10   5   2      422.78      433.99      6.85 o
  -9   5   2       17.68       18.21      1.60 o
  -8   5   2     1005.66     1046.06     10.33 o
  -7   5   2      424.59      439.38      6.76 o
  -6   5   2       30.70       41.92      2.00 o
  -5   5   2     1621.26     1520.07     14.18 o
  -4   5   2     3609.98     3752.16     22.13 o
  -3   5   2      235.43      259.94      5.22 o
  -2   5   2     1500.40     1459.80     12.38 o
  -1   5   2     4549.20     4613.60     31.72 o
   0   5   2      469.16      489.94      5.26 o
   1   5   2     4589.68     4593.03     29.12 o
   2   5   2     5429.21     5690.70     35.20 o
   3   5   2      266.45      253.54      6.71 o
   4   5   2      564.27      507.46      9.86 o
   5   5   2     1707.25     1762.63     17.52 o
   6   5   2       46.41       54.35      2.64 o
   7   5   2      157.09      155.78      4.92 o
   8   5   2     1748.15     1743.20     16.67 o
   9   5   2      653.80      644.69     12.14 o
  10   5   2        3.05        0.50      1.44 o
  11   5   2       23.76       18.12      2.60 o
  12   5   2       16.54       11.25      3.91 o
  13   5   2       88.97       80.97      6.92 o
  14   5   2        4.48        2.95      2.48 o
 -15   6   2       11.45       14.08      2.45 o
 -14   6   2       10.36       11.62      2.19 o
 -13   6   2       40.64       36.26      3.25 o
 -12   6   2       34.68       27.90      2.35 o
 -11   6   2        2.04        0.38      1.31 o
 -10   6   2       18.15       18.04      1.98 o
  -9   6   2        2.65        0.00      1.19 o
  -8   6   2       53.94       61.38      2.72 o
  -7   6   2       14.81       17.02      1.50 o
  -6   6   2       27.06       31.30      1.73 o
  -5   6   2       93.65      120.52      4.49 o
  -4   6   2      926.42      976.96     13.85 o
  -3   6   2       11.56        6.86      0.92 o
  -2   6   2        1.51        2.65      0.86 o
  -1   6   2       18.28       24.79      1.45 o
   0   6   2       14.03       12.17      1.13 o
   1   6   2      128.47      132.32      4.17 o
   2   6   2       72.87       91.76      4.17 o
   3   6   2       14.43       25.61      2.49 o
   4   6   2        9.40       10.50      1.79 o
   5   6   2       29.73       32.59      2.90 o
   6   6   2        0.07        0.55      0.74 o
   7   6   2       14.76       10.03      1.43 o
   8   6   2      659.96      594.96     10.83 o
   9   6   2        0.83        0.51      1.31 o
  10   6   2       13.08       18.88      2.35 o
  11   6   2      207.62      176.36      7.29 o
  12   6   2        8.44        8.10      3.11 o
  13   6   2       14.10       13.80      3.41 o
  14   6   2       14.79       15.83      3.64 o
 -14   7   2        0.48        0.92      1.77 o
 -13   7   2       83.51       93.70      5.02 o
 -12   7   2       13.49       11.98      2.09 o
 -11   7   2       35.34       36.62      3.45 o
 -10   7   2       37.46       31.07      2.58 o
  -9   7   2        1.55        3.87      1.37 o
  -8   7   2       68.28       72.83      3.19 o
  -7   7   2      534.08      508.55      8.75 o
  -6   7   2       20.95       26.36      1.71 o
  -5   7   2     1014.62      960.69     10.00 o
  -4   7   2      340.90      291.73     13.87 o
  -3   7   2       17.00       15.96      1.37 o
  -2   7   2      764.15      743.09      8.34 o
  -1   7   2     1191.31     1150.24     10.32 o
   0   7   2     1056.88     1112.59     10.88 o
   1   7   2      315.76      284.06      7.93 o
   2   7   2      727.86      696.40      9.50 o
   3   7   2      442.32      452.69      8.87 o
   4   7   2       76.89       86.69      4.17 o
   5   7   2      671.54      703.09     10.75 o
   6   7   2       76.39       83.79      4.87 o
   7   7   2        4.89        6.00      1.98 o
   8   7   2      145.75      146.95      7.96 o
   9   7   2       51.67       43.51      3.49 o
  10   7   2       84.89       83.16      4.60 o
  11   7   2        4.73        3.01      2.68 o
  12   7   2       57.33       60.09      6.21 o
  13   7   2       12.92        8.59      4.19 o
 -14   8   2        2.47        5.41      1.65 o
 -13   8   2        9.60       11.95      2.37 o
 -12   8   2        0.05        0.00      1.84 o
 -11   8   2       29.42       33.26      3.80 o
 -10   8   2       10.54        6.53      2.05 o
  -9   8   2       10.94        9.90      1.51 o
  -8   8   2        0.76        1.64      1.09 o
  -7   8   2       47.99       49.93      2.37 o
  -6   8   2      101.79      100.66      3.23 o
  -5   8   2       13.61       14.40      1.47 o
  -4   8   2      257.24      250.55      4.68 o
  -3   8   2       12.83       10.57      1.28 o
  -2   8   2       32.26       27.84      1.84 o
  -1   8   2       57.21       68.70      2.41 o
   0   8   2      210.80      217.73      4.26 o
   1   8   2       81.94       81.66      2.70 o
   2   8   2        0.04        0.66      1.22 o
   3   8   2       25.35       22.70      2.05 o
   4   8   2       23.36       23.81      2.44 o
   5   8   2       74.93       79.55      4.74 o
   6   8   2       45.56       38.61      4.27 o
   7   8   2        0.03        0.57      1.79 o
   8   8   2        0.05        3.60      2.27 o
   9   8   2       54.65       43.93      7.95 o
  10   8   2       19.11       24.43      3.63 o
  11   8   2       62.12       66.49      5.91 o
  12   8   2        6.14        8.04      3.31 o
  13   8   2        3.98        5.98      2.61 o
 -13   9   2        3.71        3.69      1.64 o
 -12   9   2        0.51        3.00      2.15 o
 -11   9   2        1.13        1.96      1.99 o
 -10   9   2       19.18       17.18      2.76 o
  -9   9   2       28.43       26.30      2.22 o
  -8   9   2       47.96       49.00      3.13 o
  -7   9   2       19.90       17.24      1.73 o
  -6   9   2        1.55        1.91      1.08 o
  -5   9   2       24.99       26.18      1.66 o
  -4   9   2      416.03      399.12      7.15 o
  -3   9   2       67.15       74.45      3.19 o
  -2   9   2      661.26      673.48      8.67 o
  -1   9   2      592.63      570.91     10.20 o
   0   9   2      135.36      133.31      3.77 o
   1   9   2       66.25       57.24      2.35 o
   2   9   2      270.70      257.64      6.52 o
   3   9   2      249.69      240.58      6.97 o
   4   9   2       85.65       71.64      4.12 o
   5   9   2       42.48       48.88      4.38 o
   6   9   2      150.20      157.54      7.12 o
   7   9   2        1.24        0.43      1.69 o
   8   9   2        0.76        2.16      2.32 o
   9   9   2       64.20       72.66      6.18 o
  10   9   2        2.52        0.00      2.12 o
  11   9   2       50.26       54.51      5.78 o
  12   9   2        0.19        2.50      6.34 o
 -12  10   2       10.94        7.04      2.41 o
 -11  10   2        1.08        0.70      2.18 o
 -10  10   2       53.44       45.07      4.16 o
  -9  10   2      162.71      162.75      6.83 o
  -8  10   2       59.14       58.91      3.27 o
  -7  10   2       35.33       35.64      2.72 o
  -6  10   2      365.20      360.66      6.94 o
  -5  10   2        0.94        0.00      1.03 o
  -4  10   2       31.56       43.31      2.72 o
  -3  10   2     1438.43     1463.14     18.61 o
  -2  10   2      304.46      293.92      6.66 o
  -1  10   2      152.45      150.38      4.66 o
   0  10   2      543.88      574.71      9.27 o
   1  10   2      414.86      428.42      8.26 o
   2  10   2        2.46        1.03      1.89 o
   3  10   2      287.29      296.21      9.07 o
   4  10   2      187.25      199.43      7.65 o
   5  10   2       22.28       22.21      2.97 o
   6  10   2       57.97       67.96      4.93 o
   7  10   2       25.74       21.40      2.70 o
   8  10   2       18.86       19.63      3.18 o
   9  10   2        0.41        0.00      1.96 o
  10  10   2       58.70       66.50      5.47 o
  11  10   2        2.24        3.95      2.53 o
 -11  11   2        4.77        7.23      2.33 o
 -10  11   2       10.50       11.19      2.41 o
  -9  11   2       69.35       54.70      4.25 o
  -8  11   2       28.96       38.12      3.50 o
  -7  11   2       30.99       30.38      3.56 o
  -6  11   2       26.08       21.90      2.42 o
  -5  11   2        8.92       12.03      1.54 o
  -4  11   2       70.59       71.03      3.80 o
  -3  11   2       57.52       62.14      3.56 o
  -2  11   2       86.89       83.45      4.04 o
  -1  11   2       47.32       57.12      3.35 o
   0  11   2        4.49        7.09      1.59 o
   1  11   2       75.04       78.95      3.46 o
   2  11   2       15.51       16.46      2.42 o
   3  11   2        0.80        0.00      1.88 o
   4  11   2       72.37       85.84      5.43 o
   5  11   2       36.37       46.01      4.13 o
   6  11   2        0.00        2.10      2.45 o
   7  11   2       64.39       67.11      4.72 o
   8  11   2       34.92       40.64      4.51 o
   9  11   2        7.48        8.20      2.72 o
  10  11   2       11.35       13.13      3.09 o
 -10  12   2        0.21        0.00      2.20 o
  -9  12   2        9.49        8.63      2.32 o
  -8  12   2        4.94        3.58      2.13 o
  -7  12   2        0.67        0.91      2.12 o
  -6  12   2       80.89       76.52      4.25 o
  -5  12   2        4.09        4.76      1.47 o
  -4  12   2        2.47        1.34      2.00 o
  -3  12   2       34.30       34.16      2.83 o
  -2  12   2        3.42        2.71      1.99 o
  -1  12   2        8.01       11.03      1.88 o
   0  12   2       73.05       69.50      3.73 o
   1  12   2       47.88       48.92      3.15 o
   2  12   2        0.05        0.00      1.21 o
   3  12   2       27.62       27.68      3.48 o
   4  12   2       86.82       97.66      5.98 o
   5  12   2        4.56       10.61      2.63 o
   6  12   2       15.24       14.30      3.03 o
   7  12   2       25.95       27.06      3.31 o
   8  12   2       22.13       35.45      3.80 o
   9  12   2        1.99        0.41      2.69 o
  -8  13   2       21.13       18.63      3.17 o
  -7  13   2        1.32        1.45      2.18 o
  -6  13   2        2.46        3.73      1.86 o
  -5  13   2       35.80       41.07      3.68 o
  -4  13   2        0.13        1.67      1.63 o
  -3  13   2       14.49       13.85      2.54 o
  -2  13   2       15.14       18.24      2.73 o
  -1  13   2        0.04        0.00      1.70 o
   0  13   2        2.18        2.33      1.69 o
   1  13   2       20.80       19.12      3.26 o
   2  13   2        0.18        1.08      3.33 o
   3  13   2        1.07        0.12      2.60 o
   4  13   2        6.77        3.30      1.96 o
   5  13   2       13.65       11.33      2.55 o
   6  13   2        0.31        0.16      2.40 o
   7  13   2        0.31        0.47      1.95 o
  -6  14   2       22.27       29.98      3.47 o
  -5  14   2        7.68        6.05      1.75 o
  -4  14   2       12.59       19.14      2.77 o
  -3  14   2       63.63       76.77      7.00 o
  -2  14   2       44.89       47.27      4.21 o
  -1  14   2       22.60       31.56      3.68 o
   0  14   2       81.24       88.48      5.87 o
   1  14   2       25.22       28.11      3.45 o
   2  14   2        0.00        0.00      2.62 o
   3  14   2       84.38       95.53      7.13 o
   4  14   2        0.49        1.35      1.86 o
   5  14   2        5.70        6.31      2.70 o
  -1  15   2       10.91        8.19      3.15 o
   0  15   2        1.30        0.00      1.89 o
 -16   1   3       34.58       44.07      4.07 o
 -15   1   3       27.65       24.78      2.90 o
 -14   1   3      159.25      155.56      6.16 o
 -13   1   3        2.45        3.00      1.47 o
 -12   1   3       53.63       53.79      3.37 o
 -11   1   3      938.73      923.01     10.15 o
 -10   1   3        0.10        0.00      1.49 o
  -9   1   3        5.64        5.95      0.96 o
  -8   1   3      616.90      608.48      6.70 o
  -7   1   3      364.40      344.82      4.81 o
  -6   1   3        9.11       15.43      1.30 o
  -5   1   3      699.29      672.61      6.39 o
  -4   1   3       75.19       70.50      1.67 o
  -3   1   3        0.03        0.02      0.47 o
  -2   1   3      649.42      667.01      5.05 o
  -1   1   3       67.78       71.68      1.85 o
   0   1   3      141.04      144.51      3.24 o
   1   1   3       79.38       85.99      2.50 o
   2   1   3       41.59       39.35      1.82 o
   3   1   3      293.05      286.92      4.44 o
   4   1   3      198.79      209.34      5.58 o
   5   1   3      446.69      406.45     11.27 o
   6   1   3      264.85      280.30      8.13 o
   7   1   3       23.39       23.20      2.17 o
   8   1   3      208.41      205.56      6.12 o
   9   1   3      216.44      226.50      9.12 o
  10   1   3       40.63       43.42      4.56 o
  11   1   3       52.04       50.86      9.64 o
  12   1   3      258.50      279.62     35.10 o
  13   1   3        4.16        9.29      5.58 o
  14   1   3        0.11        0.00      7.50 o
 -16   2   3        0.36        0.00      2.49 o
 -15   2   3       10.13        8.57      2.20 o
 -14   2   3       25.03       23.56      2.69 o
 -13   2   3       12.41       13.65      1.74 o
 -12   2   3       12.57       15.53      1.79 o
 -11   2   3        6.21        5.77      1.49 o
 -10   2   3       19.93       19.79      1.43 o
  -9   2   3       15.36       17.70      1.17 o
  -8   2   3        1.73        1.75      0.64 o
  -7   2   3        0.38        1.59      0.54 o
  -6   2   3      220.25      244.94      3.66 o
  -5   2   3     1109.54     1245.30      7.74 o
  -4   2   3       31.42       43.51      1.53 o
  -3   2   3       56.29       46.12      1.05 o
  -2   2   3        5.29        4.74      0.54 o
  -1   2   3       40.31       25.89      1.19 o
   0   2   3     1363.93     1361.35      8.34 o
   1   2   3      682.69      685.93      6.82 o
   2   2   3        0.16        0.00      0.98 o
   3   2   3      294.31      301.44      8.38 o
   4   2   3      144.61      135.59      5.95 o
   5   2   3      113.83      110.98      5.02 o
   6   2   3       33.28       24.93      1.88 o
   7   2   3      191.62      202.58      4.96 o
   8   2   3      227.67      221.74      9.20 o
   9   2   3      111.40      103.72      5.50 o
  10   2   3       55.66       55.03      5.29 o
  11   2   3       15.34       11.85      3.28 o
  12   2   3       23.85       21.57      5.98 o
  13   2   3       25.14       23.54      5.22 o
  14   2   3        3.37        2.09      3.36 o
 -16   3   3        0.54        6.18      3.10 o
 -15   3   3        0.76        4.11      2.56 o
 -14   3   3       37.60       44.32      3.71 o
 -13   3   3        9.86       13.37      1.91 o
 -12   3   3       13.66       15.56      1.57 o
 -11   3   3        2.25        0.07      1.27 o
 -10   3   3      125.14      135.91      3.69 o
  -9   3   3        8.81        8.20      0.96 o
  -8   3   3       60.93       66.52      1.44 o
  -7   3   3      133.02      128.66      2.28 o
  -6   3   3        9.68        6.72      0.56 o
  -5   3   3       34.61       42.96      1.29 o
  -4   3   3      211.97      248.40      3.81 o
  -3   3   3      708.56      672.55      8.66 o
  -2   3   3       34.00       35.58      1.21 o
  -1   3   3        4.20        7.10      0.72 o
   0   3   3        0.02        0.25      0.72 o
   1   3   3      227.57      225.84      3.85 o
   2   3   3      330.37      329.60      7.22 o
   3   3   3       63.71       65.33      4.01 o
   4   3   3      293.00      269.84      8.48 o
   5   3   3      709.17      718.01     14.60 o
   6   3   3       59.30       60.73      2.89 o
   7   3   3       79.35       72.06      2.63 o
   8   3   3      752.26      774.81     13.79 o
   9   3   3      114.69      119.00      5.90 o
  10   3   3        1.85        0.00      1.76 o
  11   3   3       48.90       58.56      4.51 o
  12   3   3        0.19        0.00      2.68 o
  13   3   3        0.24        0.00      3.32 o
  14   3   3       19.73       15.63      4.33 o
 -15   4   3       57.64       59.64      5.75 o
 -14   4   3        1.13        0.91      1.51 o
 -13   4   3      218.48      211.75      6.36 o
 -12   4   3      137.12      128.25      3.56 o
 -11   4   3       10.80       14.43      1.31 o
 -10   4   3       68.34       57.84      2.26 o
  -9   4   3      593.25      561.23      6.15 o
  -8   4   3      212.73      239.92      3.50 o
  -7   4   3      548.68      518.83      4.58 o
  -6   4   3      118.91      105.98      2.67 o
  -5   4   3       76.37       68.69      2.28 o
  -4   4   3      554.40      531.73      6.11 o
  -3   4   3       27.57       19.67      1.47 o
  -2   4   3       54.42       57.02      1.52 o
  -1   4   3       29.64       50.16      1.57 o
   0   4   3     2310.23     2465.16     12.95 o
   1   4   3     1063.33     1083.05      8.42 o
   2   4   3      162.94      194.64      3.48 o
   3   4   3        3.13        0.55      0.99 o
   4   4   3      382.90      391.82      5.76 o
   5   4   3       88.16       88.26      2.79 o
   6   4   3        5.28        3.97      0.93 o
   7   4   3       80.99       77.81      2.81 o
   8   4   3      695.30      665.55     17.86 o
   9   4   3       41.58       39.25      3.63 o
  10   4   3      102.32      111.13      5.93 o
  11   4   3      104.80      115.10      6.29 o
  12   4   3       10.22        6.68      2.67 o
  13   4   3       24.23       27.87      8.18 o
  14   4   3       84.03       92.33      7.90 o
 -15   5   3        2.24        5.78      3.65 o
 -14   5   3       27.61       34.53      3.55 o
 -13   5   3        7.94        4.36      1.57 o
 -12   5   3      132.23      125.93      3.59 o
 -11   5   3      660.22      669.11      7.81 o
 -10   5   3       49.55       53.42      2.49 o
  -9   5   3      118.09      121.44      2.97 o
  -8   5   3      278.70      270.29      4.00 o
  -7   5   3       12.49        8.64      0.83 o
  -6   5   3      299.55      309.93      5.04 o
  -5   5   3      588.49      598.38      6.82 o
  -4   5   3     1103.37     1124.54      9.68 o
  -3   5   3      294.71      284.07      4.79 o
  -2   5   3     1554.92     1467.86     16.49 o
  -1   5   3      699.41      664.15      6.71 o
   0   5   3        8.11       10.49      1.09 o
   1   5   3     1480.98     1326.37     39.69 o
   2   5   3      120.33      127.27      4.39 o
   3   5   3      565.10      555.25      9.05 o
   4   5   3      566.45      528.58     11.12 o
   5   5   3        0.43        0.58      0.89 o
   6   5   3      718.69      718.73      8.59 o
   7   5   3      658.26      613.44      8.42 o
   8   5   3       76.16       66.06      4.60 o
   9   5   3        0.09        1.20      1.33 o
  10   5   3      158.31      151.64      4.51 o
  11   5   3        7.29        5.60      1.82 o
  12   5   3      160.46      168.06     18.94 o
  13   5   3       31.34       35.91      4.99 o
 -15   6   3        0.03        0.00      2.57 o
 -14   6   3        2.09        0.00      2.47 o
 -13   6   3        0.94        0.00      1.48 o
 -12   6   3       88.14      102.76      4.70 o
 -11   6   3        9.74        9.52      1.45 o
 -10   6   3       40.64       31.02      1.92 o
  -9   6   3       14.84       16.76      1.84 o
  -8   6   3       14.50       15.36      1.50 o
  -7   6   3        0.87        0.58      1.66 o
  -6   6   3       38.33       37.56      2.20 o
  -5   6   3      720.47      726.60      8.15 o
  -4   6   3      179.46      184.97      4.58 o
  -3   6   3        0.50        0.00      0.94 o
  -2   6   3        2.70        6.12      0.94 o
  -1   6   3      821.91      806.48      7.98 o
   0   6   3      452.36      466.44      9.35 o
   1   6   3      423.51      489.76      9.89 o
   2   6   3      177.47      157.42      4.32 o
   3   6   3       72.28       64.09      2.91 o
   4   6   3      146.22      156.81      4.53 o
   5   6   3       14.28       16.42      1.92 o
   6   6   3      483.59      464.74     28.20 o
   7   6   3      492.19      535.73      8.83 o
   8   6   3        2.21        2.00      1.67 o
   9   6   3        9.66       10.87      2.39 o
  10   6   3       14.67       16.55      2.09 o
  11   6   3       44.22       50.23      5.50 o
  12   6   3      148.96      153.01      9.74 o
  13   6   3        2.54        1.90      2.64 o
 -14   7   3        1.71        5.05      2.67 o
 -13   7   3        0.41        3.12      2.19 o
 -12   7   3       89.75       80.21      4.40 o
 -11   7   3      173.38      158.85      5.89 o
 -10   7   3       69.05       65.38      3.25 o
  -9   7   3        4.94        1.81      1.00 o
  -8   7   3        1.24        3.32      1.66 o
  -7   7   3       55.52       58.45      2.78 o
  -6   7   3       14.84       11.76      1.67 o
  -5   7   3       17.47       22.80      1.80 o
  -4   7   3      536.75      562.24      8.05 o
  -3   7   3       22.67       17.21      1.61 o
  -2   7   3        3.67        1.24      0.61 o
  -1   7   3        2.35        0.92      0.83 o
   0   7   3        9.69       10.29      1.33 o
   1   7   3        2.89        1.98      1.35 o
   2   7   3        7.48        9.88      1.55 o
   3   7   3        4.33        4.81      1.29 o
   4   7   3       16.07       23.96      2.50 o
   5   7   3       86.09       69.43      7.67 o
   6   7   3       32.33       33.78      4.11 o
   7   7   3      139.77      157.68     10.64 o
   8   7   3        0.06        2.43      2.18 o
   9   7   3       42.05       39.76      2.88 o
  10   7   3       65.21       72.58      5.89 o
  11   7   3        9.51        0.00      2.58 o
  12   7   3        9.58        3.96      2.76 o
 -13   8   3       58.36       70.24      5.22 o
 -12   8   3       43.84       42.43      3.40 o
 -11   8   3        8.14        9.52      2.30 o
 -10   8   3      106.77      123.30      6.84 o
  -9   8   3      304.72      270.80     14.87 o
  -8   8   3        4.90        2.39      1.47 o
  -7   8   3      167.41      170.11      5.94 o
  -6   8   3      195.16      197.37      5.82 o
  -5   8   3        3.97        3.19      1.42 o
  -4   8   3      642.81      638.94     10.80 o
  -3   8   3        5.29        5.23      1.16 o
  -2   8   3       48.89       45.55      2.02 o
  -1   8   3      343.92      345.59      5.14 o
   0   8   3       88.32       86.64      2.47 o
   1   8   3       59.81       55.03      2.76 o
   2   8   3      114.03       98.41      4.03 o
   3   8   3        0.55        0.00      1.64 o
   4   8   3      140.97      130.13      7.22 o
   5   8   3      411.45      392.29     12.76 o
   6   8   3       11.02        7.44      2.46 o
   7   8   3       40.51       44.77      4.87 o
   8   8   3      131.75      137.04     11.13 o
   9   8   3        2.63        2.08      2.39 o
  10   8   3      125.95      118.61     16.01 o
  11   8   3       33.83       41.26      4.76 o
  12   8   3       20.53       16.08      3.97 o
 -13   9   3        2.77        0.00      2.55 o
 -12   9   3       17.82       16.70      3.36 o
 -11   9   3        1.99        2.37      2.19 o
 -10   9   3        4.10        5.82      1.82 o
  -9   9   3      129.90      137.54      5.13 o
  -8   9   3        2.08        3.96      1.56 o
  -7   9   3        4.29        4.17      1.42 o
  -6   9   3       72.98       87.34      4.04 o
  -5   9   3       41.03       39.32      2.73 o
  -4   9   3      105.78       96.32      4.89 o
  -3   9   3      206.15      195.02      4.80 o
  -2   9   3     1133.01     1154.74     16.39 o
  -1   9   3       26.66       26.88      2.53 o
   0   9   3       13.09        7.17      1.91 o
   1   9   3      349.81      338.08      7.42 o
   2   9   3       45.85       55.84      3.52 o
   3   9   3      117.66      109.60      5.04 o
   4   9   3      178.24      179.65      7.43 o
   5   9   3      262.87      262.73     10.78 o
   6   9   3       27.11       28.94      3.85 o
   7   9   3       67.79       68.93      6.00 o
   8   9   3       81.27       86.54      6.60 o
   9   9   3        2.08        2.60      2.20 o
  10   9   3      117.46      120.86      8.06 o
  11   9   3        4.37        8.54      2.94 o
 -12  10   3        8.77       13.70      2.92 o
 -11  10   3        0.66        2.61      1.93 o
 -10  10   3        0.76        1.50      1.98 o
  -9  10   3        0.02        4.91      2.11 o
  -8  10   3        3.61        6.06      1.87 o
  -7  10   3       64.20       71.44      4.69 o
  -6  10   3        0.54        1.02      1.42 o
  -5  10   3        0.13        0.89      1.29 o
  -4  10   3       11.57       14.80      1.58 o
  -3  10   3       42.09       35.21      2.23 o
  -2  10   3       26.66       32.17      2.30 o
  -1  10   3       52.46       57.12      2.83 o
   0  10   3       59.35       53.46      2.42 o
   1  10   3        2.33        1.17      1.52 o
   2  10   3       39.96       34.36      2.97 o
   3  10   3        5.75        6.73      1.83 o
   4  10   3        0.23        3.18      2.21 o
   5  10   3        5.76       10.31      2.39 o
   6  10   3       10.54       13.17      3.64 o
   7  10   3       16.30       18.99      3.69 o
   8  10   3       17.83       17.93      3.47 o
   9  10   3        1.24        0.79      2.76 o
  10  10   3       50.36       68.77      6.48 o
 -11  11   3       13.37       11.21      3.91 o
 -10  11   3        0.01        0.00      2.41 o
  -9  11   3        7.22        6.83      2.27 o
  -8  11   3       69.97       85.76      5.17 o
  -7  11   3       12.76       10.84      2.28 o
  -6  11   3        3.27        0.76      1.66 o
  -5  11   3        0.02        0.10      1.65 o
  -4  11   3       18.93       16.70      1.91 o
  -3  11   3       61.01       59.75      3.24 o
  -2  11   3      116.19      100.87      4.16 o
  -1  11   3      158.44      145.25      4.81 o
   0  11   3        0.02        0.00      1.77 o
   1  11   3       25.17       26.99      3.62 o
   2  11   3       18.20       19.68      2.47 o
   3  11   3       66.11       66.17      4.28 o
   4  11   3        9.06        6.38      1.93 o
   5  11   3        0.03        0.00      2.10 o
   6  11   3        5.62        9.43      2.63 o
   7  11   3        3.07        6.50      3.55 o
   8  11   3       45.83       45.08      4.62 o
   9  11   3       66.21       65.60      5.59 o
  -9  12   3       32.13       29.37      3.74 o
  -8  12   3        7.20       14.24      2.69 o
  -7  12   3       10.04       10.22      2.45 o
  -6  12   3       25.32       24.83      3.03 o
  -5  12   3       14.83       13.70      4.95 o
  -4  12   3       45.75       52.24      3.52 o
  -3  12   3       46.61       42.11      3.36 o
  -2  12   3       62.98       64.95      4.26 o
  -1  12   3       14.38       11.87      2.22 o
   0  12   3        3.10        4.61      1.98 o
   1  12   3       13.97       13.65      2.28 o
   2  12   3       68.83       61.45      4.19 o
   3  12   3       19.48       17.63      3.12 o
   4  12   3       29.72       24.05      2.91 o
   5  12   3      129.99      111.67      6.73 o
   6  12   3       26.48       20.07      3.40 o
   7  12   3        6.66        6.00      2.53 o
  -7  13   3       26.74       23.57      3.28 o
  -6  13   3        0.14        0.12      2.20 o
  -5  13   3        3.17        4.89      1.92 o
  -4  13   3       34.20       30.79      4.93 o
  -3  13   3        4.07        6.65      3.04 o
  -2  13   3       14.94       13.10      2.41 o
  -1  13   3       25.80       18.00      3.58 o
   0  13   3        0.11        0.00      1.57 o
   1  13   3        6.07        6.50      2.75 o
   2  13   3        3.82        1.55      1.71 o
   3  13   3        0.46        0.00      1.86 o
   4  13   3        0.10        2.71      1.95 o
   5  13   3       46.24       44.91      3.96 o
   6  13   3       24.11       24.51      3.53 o
  -5  14   3       10.48       14.20      2.75 o
  -4  14   3       10.84        8.18      3.09 o
  -3  14   3        2.58        6.08      2.83 o
  -2  14   3        0.79        0.91      3.09 o
  -1  14   3       40.64       50.23      6.57 o
   0  14   3       15.18       18.30      4.84 o
   1  14   3        8.85        1.28      1.86 o
   2  14   3       62.91       68.51      4.78 o
   3  14   3       15.71       18.25      2.72 o
 -15   0   4        6.70        6.46      3.34 o
 -14   0   4       16.27       12.83      4.07 o
 -13   0   4        2.12        1.27      1.78 o
 -12   0   4      377.51      345.03      9.30 o
 -11   0   4      643.78      660.35     16.16 o
 -10   0   4      125.42      125.19      5.37 o
  -9   0   4     1724.32     1672.03     43.80 o
  -8   0   4       82.80       89.11      7.00 o
  -7   0   4      201.67      208.31      8.15 o
  -6   0   4      662.83      656.39     12.34 o
  -5   0   4     1964.50     1995.82     14.22 o
  -4   0   4     3886.60     3614.68     52.42 o
  -3   0   4     6631.86     6639.75     22.97 o
  -2   0   4     5451.18     5511.16     45.80 o
  -1   0   4      830.19      897.18     12.46 o
   0   0   4     2764.52     2740.18     20.20 o
   1   0   4      952.69      950.81     12.24 o
   2   0   4        4.81        5.18      1.62 o
   3   0   4     1051.09     1006.39     16.39 o
   4   0   4       36.18       31.40      2.04 o
   5   0   4       29.73       26.08      2.96 o
   6   0   4       60.89       51.81      4.41 o
   7   0   4      302.09      268.07     18.03 o
   8   0   4       19.88       20.78      6.24 o
   9   0   4      620.35      609.02     29.71 o
  10   0   4      124.84      101.55     12.69 o
  11   0   4       33.75       34.79      8.53 o
  12   0   4       15.43       14.45      6.81 o
  13   0   4        6.37        0.00      4.99 o
 -15   1   4       49.43       60.43      5.08 o
 -14   1   4       28.23       32.41      2.99 o
 -13   1   4        5.16        5.44      1.16 o
 -12   1   4       40.01       35.50      2.28 o
 -11   1   4        2.46        2.29      0.89 o
 -10   1   4       21.39       16.30      4.12 o
  -9   1   4       32.65       31.71      2.30 o
  -8   1   4       76.46       78.24      2.99 o
  -7   1   4       11.72       12.05      1.23 o
  -6   1   4      409.16      433.97      8.27 o
  -5   1   4      426.73      441.69      4.25 o
  -4   1   4     2067.51     2063.46     10.12 o
  -3   1   4     2630.31     2691.27     14.06 o
  -2   1   4     1268.45     1302.19      8.20 o
  -1   1   4       73.04       85.16      4.57 o
   0   1   4     1437.32     1458.88     11.01 o
   1   1   4       52.98       68.50      2.62 o
   2   1   4       18.12       14.37      1.36 o
   3   1   4     1192.53     1246.75      9.98 o
   4   1   4     1173.48     1269.84     13.74 o
   5   1   4      243.87      261.69      6.15 o
   6   1   4       99.17       95.87      5.15 o
   7   1   4      733.51      742.78     33.88 o
   8   1   4      262.17      268.94     13.47 o
   9   1   4       85.00       72.44      5.80 o
  10   1   4       21.48       27.02      5.53 o
  11   1   4        3.89        2.01      6.48 o
  12   1   4       56.70       52.01      7.59 o
  13   1   4       78.74       69.13      8.62 o
 -15   2   4        0.10        0.00      2.29 o
 -14   2   4       13.51       21.10      2.66 o
 -13   2   4       43.34       52.03      2.92 o
 -12   2   4        0.07        0.00      0.80 o
 -11   2   4      234.33      232.72      8.69 o
 -10   2   4      341.74      344.78      9.20 o
  -9   2   4       62.27       60.45      2.87 o
  -8   2   4      185.26      188.34      3.59 o
  -7   2   4        0.28        2.47      1.18 o
  -6   2   4      246.89      262.77      5.15 o
  -5   2   4      652.95      606.60      6.32 o
  -4   2   4      834.95      834.90      6.46 o
  -3   2   4        9.18        4.65      0.74 o
  -2   2   4      317.06      275.70      3.90 o
  -1   2   4      339.71      338.22      4.97 o
   0   2   4      491.75      494.99      5.81 o
   1   2   4      583.42      526.95      6.41 o
   2   2   4     1808.63     1888.40     16.09 o
   3   2   4      640.91      692.04      9.77 o
   4   2   4     1285.37     1282.94     12.09 o
   5   2   4      688.59      714.08      9.53 o
   6   2   4      149.45      140.49      3.88 o
   7   2   4       27.42       22.44      5.31 o
   8   2   4      131.30      133.55      6.32 o
   9   2   4       76.39       72.36      6.73 o
  10   2   4       23.65       27.23      3.92 o
  11   2   4       83.88      101.26      9.68 o
  12   2   4        0.00        3.04      3.40 o
  13   2   4        8.13        2.31      3.59 o
 -15   3   4        9.57        9.11      2.45 o
 -14   3   4        0.23        0.00      2.10 o
 -13   3   4       72.59       80.51      4.40 o
 -12   3   4        5.42        6.83      1.80 o
 -11   3   4      206.98      218.21      6.45 o
 -10   3   4       57.86       46.57      2.11 o
  -9   3   4        4.39        6.91      1.39 o
  -8   3   4      313.05      320.78      5.16 o
  -7   3   4      116.00      108.53      3.19 o
  -6   3   4      187.40      216.69      3.56 o
  -5   3   4     1141.47     1180.40     14.35 o
  -4   3   4       28.84       25.92      1.30 o
  -3   3   4        4.89        6.32      0.72 o
  -2   3   4      642.46      665.30      6.11 o
  -1   3   4     1135.11     1139.94      8.49 o
   0   3   4       44.90       46.69      1.90 o
   1   3   4        1.63        6.07      0.95 o
   2   3   4      617.43      592.79      9.49 o
   3   3   4       27.74       27.85      2.06 o
   4   3   4      433.62      466.82      8.64 o
   5   3   4      307.06      296.03      7.19 o
   6   3   4       25.92       29.07      3.63 o
   7   3   4      461.85      469.88      8.08 o
   8   3   4        0.12        0.24      2.14 o
   9   3   4        6.14        9.38      2.19 o
  10   3   4       20.49       18.33      2.80 o
  11   3   4       12.82        6.78      3.69 o
  12   3   4       29.41       32.32      6.06 o
  13   3   4       10.52       10.08      4.06 o
 -15   4   4        3.30        5.30      4.00 o
 -14   4   4        0.01        0.00      2.08 o
 -13   4   4       56.68       55.73      4.79 o
 -12   4   4      112.29      114.71      7.11 o
 -11   4   4       27.84       26.16      1.33 o
 -10   4   4       48.47       42.99      1.49 o
  -9   4   4      100.04       95.35      3.24 o
  -8   4   4       27.88       37.64      1.64 o
  -7   4   4       10.07       14.14      1.56 o
  -6   4   4      113.36      118.66      3.31 o
  -5   4   4      305.63      294.39      6.47 o
  -4   4   4       25.78       24.65      1.51 o
  -3   4   4      434.44      451.64      4.27 o
  -2   4   4        6.93        5.76      0.81 o
  -1   4   4       15.23       18.64      1.32 o
   0   4   4     3743.91     3867.57     22.23 o
   1   4   4        1.28        1.92      0.89 o
   2   4   4       89.73      106.37      3.75 o
   3   4   4      282.29      309.94      7.58 o
   4   4   4       22.76       24.48      2.22 o
   5   4   4        4.26        3.50      3.84 o
   6   4   4      202.78      208.24      7.42 o
   7   4   4      239.08      258.90      6.46 o
   8   4   4      247.17      257.53      7.66 o
   9   4   4       77.54       67.60      4.69 o
  10   4   4        7.50        7.16      2.81 o
  11   4   4        8.64       11.22      3.11 o
  12   4   4       24.07       20.85      3.95 o
  13   4   4        0.06       10.72      4.68 o
 -14   5   4       52.02       47.41      5.11 o
 -13   5   4      176.49      163.00      9.76 o
 -12   5   4       78.47       76.14      3.11 o
 -11   5   4       31.75       24.57      1.26 o
 -10   5   4       62.83       59.28      1.55 o
  -9   5   4       48.12       45.93      1.21 o
  -8   5   4      110.58      103.29      2.86 o
  -7   5   4      659.79      649.32      7.32 o
  -6   5   4      606.17      637.31      7.05 o
  -5   5   4       45.13       57.78      2.18 o
  -4   5   4      943.97      936.53      8.35 o
  -3   5   4      249.57      240.69      4.07 o
  -2   5   4      126.11      126.70      2.63 o
  -1   5   4     2568.28     2556.69     15.27 o
   0   5   4       39.18       41.86      2.00 o
   1   5   4        2.33        1.88      0.92 o
   2   5   4     1796.54     1825.86     29.68 o
   3   5   4      399.57      376.32      9.05 o
   4   5   4       14.60       15.64      1.37 o
   5   5   4      336.90      322.64      7.18 o
   6   5   4     1584.08     1564.68     24.87 o
   7   5   4       79.90       90.39      5.13 o
   8   5   4        1.35        4.65      1.41 o
   9   5   4      323.16      299.64      7.50 o
  10   5   4        1.26        0.00      2.53 o
  11   5   4        0.51        2.94      2.33 o
  12   5   4       34.66       34.07      5.07 o
 -14   6   4       15.92       20.19      3.85 o
 -13   6   4       99.30      109.52      7.34 o
 -12   6   4       15.38       11.33      2.11 o
 -11   6   4       14.04        7.70      1.99 o
 -10   6   4       78.00       83.28      2.62 o
  -9   6   4        0.98        1.77      0.76 o
  -8   6   4        9.53        7.05      1.31 o
  -7   6   4       32.66       37.43      2.14 o
  -6   6   4      111.95      102.84      3.32 o
  -5   6   4        5.85        7.51      1.33 o
  -4   6   4        1.91        4.01      1.16 o
  -3   6   4        3.61        6.12      1.02 o
  -2   6   4       65.07       70.07      1.79 o
  -1   6   4      486.57      496.93      6.49 o
   0   6   4      176.01      187.36      4.53 o
   1   6   4        0.15        1.51      0.97 o
   2   6   4       38.46       40.16      2.84 o
   3   6   4        8.82        5.96      1.55 o
   4   6   4        4.50        7.04      1.61 o
   5   6   4        4.32        6.20      1.77 o
   6   6   4       21.46       17.08      2.36 o
   7   6   4       37.94       28.43      1.97 o
   8   6   4       73.81       66.04      7.54 o
   9   6   4       55.10       50.27      4.11 o
  10   6   4        0.37        0.00      2.29 o
  11   6   4        1.69        0.66      2.51 o
  12   6   4        0.01        0.00      2.91 o
 -13   7   4        1.26        1.37      2.60 o
 -12   7   4        0.28        0.94      2.76 o
 -11   7   4        8.79        7.47      1.26 o
 -10   7   4        0.77        0.36      1.11 o
  -9   7   4        9.82        5.16      1.92 o
  -8   7   4       36.61       34.73      2.33 o
  -7   7   4      146.95      135.02      4.38 o
  -6   7   4       21.88       26.98      2.13 o
  -5   7   4      270.70      282.88      6.25 o
  -4   7   4      367.79      357.59      7.43 o
  -3   7   4       15.60       17.52      1.84 o
  -2   7   4       27.24       27.51      1.62 o
  -1   7   4      156.65      167.65      4.96 o
   0   7   4      565.46      566.81      9.35 o
   1   7   4        9.44        8.03      1.63 o
   2   7   4      371.58      366.12      9.84 o
   3   7   4      114.73      122.59      5.93 o
   4   7   4        8.49        3.64      2.51 o
   5   7   4       16.11        4.78      6.21 o
   6   7   4        1.21        4.01      1.90 o
   7   7   4       56.20       42.20      3.89 o
   8   7   4       91.32       98.11      4.74 o
   9   7   4        0.45        0.00      1.98 o
  10   7   4        0.54        0.76      1.68 o
  11   7   4        1.02        0.00      3.16 o
 -13   8   4        0.20        0.00      2.47 o
 -12   8   4        5.05        5.97      2.14 o
 -11   8   4        0.04        1.63      1.97 o
 -10   8   4        8.86       11.88      2.07 o
  -9   8   4        6.10        1.76      1.07 o
  -8   8   4       12.99        5.96      1.10 o
  -7   8   4       73.56       55.92     10.23 o
  -6   8   4       56.24       52.41      3.78 o
  -5   8   4       99.96       86.14      4.72 o
  -4   8   4      336.34      325.85      9.85 o
  -3   8   4        4.12        8.31      2.85 o
  -2   8   4       18.55       20.85      1.46 o
  -1   8   4       20.43       18.66      1.86 o
   0   8   4       71.34       69.15      3.29 o
   1   8   4       60.13       59.77      3.60 o
   2   8   4        4.96        1.86      1.63 o
   3   8   4      109.77      104.41      5.65 o
   4   8   4        4.84        2.64      1.66 o
   5   8   4        0.00        0.85      2.10 o
   6   8   4       15.99       17.25      3.30 o
   7   8   4        3.23        1.69      2.85 o
   8   8   4        0.44        0.00      1.21 o
   9   8   4        1.16        0.27      2.50 o
  10   8   4        0.07        4.13      2.97 o
  11   8   4       13.82       17.55      3.96 o
 -12   9   4        1.39        1.00      2.85 o
 -11   9   4       25.43       24.80      3.77 o
 -10   9   4       37.65       37.22      4.44 o
  -9   9   4        1.44        6.04      2.03 o
  -8   9   4       51.83       46.32      3.75 o
  -7   9   4       47.83       49.48      4.56 o
  -6   9   4       21.36       19.84      2.72 o
  -5   9   4      112.72      117.01      5.65 o
  -4   9   4      258.58      275.91      8.55 o
  -3   9   4      457.70      443.66     10.73 o
  -2   9   4      245.94      261.27      7.99 o
  -1   9   4      318.59      323.91      6.85 o
   0   9   4       47.29       52.83      3.08 o
   1   9   4        7.84        9.94      1.81 o
   2   9   4      129.37      155.16      5.91 o
   3   9   4       65.98       73.03      4.91 o
   4   9   4        6.62        5.95      2.83 o
   5   9   4       94.46       96.03      5.65 o
   6   9   4       37.89       46.65      4.24 o
   7   9   4        1.64        1.99      2.08 o
   8   9   4        3.74        0.00      1.98 o
   9   9   4        2.06        3.78      4.18 o
  10   9   4        0.48        2.27      3.14 o
 -11  10   4        1.83        1.97      2.20 o
 -10  10   4       11.72       11.99      2.50 o
  -9  10   4       31.35       31.20      3.50 o
  -8  10   4        0.22        0.15      1.89 o
  -7  10   4       17.37       21.32      2.70 o
  -6  10   4       63.09       65.43      3.91 o
  -5  10   4       85.30       78.74      3.99 o
  -4  10   4        0.22        1.56      1.44 o
  -3  10   4      120.99      124.63      5.15 o
  -2  10   4      592.13      578.73     16.36 o
  -1  10   4       15.95       13.09      1.87 o
   0  10   4        8.91        5.37      1.42 o
   1  10   4      128.08      130.55      5.47 o
   2  10   4       45.63       59.12      3.99 o
   3  10   4        1.52        4.15      1.70 o
   4  10   4       85.39       87.46      4.95 o
   5  10   4       48.61       57.35      4.69 o
   6  10   4        5.26       11.01      3.21 o
   7  10   4       13.76       10.63      2.35 o
   8  10   4        0.55        2.19      2.32 o
   9  10   4       14.86       20.24      4.07 o
 -10  11   4        2.98        2.90      2.68 o
  -9  11   4       11.51       18.77      3.40 o
  -8  11   4       26.63       29.63      3.57 o
  -7  11   4        5.98        7.50      2.25 o
  -6  11   4       30.59       32.25      4.25 o
  -5  11   4       16.46       18.03      3.95 o
  -4  11   4       10.82        9.46      2.68 o
  -3  11   4        7.83        6.08      2.57 o
  -2  11   4       35.06       42.96      3.16 o
  -1  11   4        2.19        0.46      1.46 o
   0  11   4       20.83       22.85      2.52 o
   1  11   4        0.91        1.71      1.51 o
   2  11   4        9.47       15.22      3.08 o
   3  11   4        4.75        7.24      2.02 o
   4  11   4        0.90        0.00      1.89 o
   5  11   4       15.98       19.57      2.70 o
   6  11   4        0.27        0.31      2.19 o
   7  11   4       12.10       21.35      3.01 o
  -8  12   4       17.84       13.04      3.47 o
  -7  12   4       17.18       23.29      3.34 o
  -6  12   4       14.99       12.08      2.61 o
  -5  12   4       24.04       16.94      2.79 o
  -4  12   4       43.97       56.57      5.78 o
  -3  12   4       38.45       42.66      5.08 o
  -2  12   4        3.58        2.36      2.87 o
  -1  12   4        0.36        1.90      1.49 o
   0  12   4       62.73       68.14      4.25 o
   1  12   4       53.00       56.64      4.03 o
   2  12   4        6.50        4.66      1.87 o
   3  12   4       33.24       40.17      3.66 o
   4  12   4       66.08       74.68      4.93 o
   5  12   4        4.82        3.52      1.87 o
   6  12   4        0.21        2.05      1.94 o
  -6  13   4        2.46        1.90      2.17 o
  -5  13   4        2.02        0.00      2.14 o
  -4  13   4        0.00        0.00      3.34 o
  -3  13   4       10.08        1.43      3.67 o
  -2  13   4       11.37       10.65      2.98 o
  -1  13   4        0.08        1.80      2.43 o
   0  13   4        0.10        0.00      2.29 o
   1  13   4        0.52        0.00      2.47 o
   2  13   4        0.82        0.10      1.70 o
   3  13   4        4.67        3.50      1.74 o
   4  13   4        0.75        3.36      2.01 o
 -15   1   5        3.03        1.70      2.06 o
 -14   1   5        2.39        2.52      1.89 o
 -13   1   5       56.51       64.13      4.84 o
 -12   1   5        6.47        5.68      1.95 o
 -11   1   5       13.98       19.35      3.52 o
 -10   1   5       91.59      118.99      7.04 o
  -9   1   5        2.21        3.01      1.25 o
  -8   1   5       30.57       29.51      3.41 o
  -7   1   5      156.91      163.96      7.87 o
  -6   1   5        4.48        5.03      0.81 o
  -5   1   5       91.44       92.52      2.40 o
  -4   1   5      497.30      528.28      8.49 o
  -3   1   5       29.52       28.90      1.52 o
  -2   1   5       16.96       16.21      1.15 o
  -1   1   5        2.62        2.60      0.82 o
   0   1   5        8.13        8.57      1.17 o
   1   1   5       34.65       33.60      2.06 o
   2   1   5       15.15       13.79      1.31 o
   3   1   5       42.49       46.87      2.35 o
   4   1   5        0.22        0.00      0.85 o
   5   1   5       13.18       12.46      6.11 o
   6   1   5      143.18      158.51     10.18 o
   7   1   5       18.46       18.89      4.05 o
   8   1   5       17.03       15.72      4.23 o
   9   1   5      119.41      128.44     13.68 o
  10   1   5        4.68        8.42      3.47 o
  11   1   5        0.29        0.00      3.70 o
  12   1   5       20.40       26.77     12.15 o
 -15   2   5        8.22       10.38      3.01 o
 -14   2   5        0.03        0.00      1.91 o
 -13   2   5       14.97       15.33      2.79 o
 -12   2   5        2.35        4.68      2.39 o
 -11   2   5       48.34       47.72      3.61 o
 -10   2   5      173.91      169.65      4.98 o
  -9   2   5        5.22        5.01      1.80 o
  -8   2   5        1.61        2.43      0.85 o
  -7   2   5        2.02        1.62      0.74 o
  -6   2   5       14.11       14.84      1.50 o
  -5   2   5        0.10        0.99      0.95 o
  -4   2   5       10.46        7.02      1.38 o
  -3   2   5      164.10      162.28      3.30 o
  -2   2   5        3.84        2.88      0.86 o
  -1   2   5       32.66       32.39      1.66 o
   0   2   5       37.61       42.54      1.95 o
   1   2   5        0.67        0.00      0.91 o
   2   2   5      114.81      120.56      3.37 o
   3   2   5       15.77       14.04      1.38 o
   4   2   5        0.25        1.48      1.70 o
   5   2   5       53.97       55.79      4.98 o
   6   2   5        5.54        1.94      2.30 o
   7   2   5      206.72      239.27     13.06 o
   8   2   5       11.52        1.34      3.11 o
   9   2   5       15.39        8.87      2.69 o
  10   2   5       54.56       60.10      7.86 o
  11   2   5       19.75       19.64      4.71 o
  12   2   5       11.61        5.77      3.44 o
 -14   3   5       39.31       53.80      6.14 o
 -13   3   5       66.44       75.61      6.75 o
 -12   3   5       89.94       86.18      6.85 o
 -11   3   5        0.48        0.85      1.27 o
 -10   3   5      214.90      227.55      5.95 o
  -9   3   5       30.39       28.69      1.95 o
  -8   3   5       30.77       30.52      1.82 o
  -7   3   5      104.06      106.76      3.23 o
  -6   3   5       28.21       27.99      3.44 o
  -5   3   5      273.23      282.07      4.09 o
  -4   3   5        2.84        3.09      0.73 o
  -3   3   5       41.57       43.39      1.76 o
  -2   3   5        2.74        2.38      0.81 o
  -1   3   5       18.96       20.91      1.51 o
   0   3   5        4.20        1.88      0.85 o
   1   3   5      352.00      361.57      5.59 o
   2   3   5      193.85      223.32      4.62 o
   3   3   5      129.50      120.66      4.53 o
   4   3   5       51.21       44.84      3.31 o
   5   3   5       34.47       42.94      4.48 o
   6   3   5      278.57      306.60     11.70 o
   7   3   5       96.68       96.09      4.12 o
   8   3   5       42.93       29.03      3.20 o
   9   3   5      200.94      227.21      8.75 o
  10   3   5       10.62       12.69      4.27 o
  11   3   5        3.50        5.29      3.28 o
  12   3   5       22.92       27.78      5.63 o
 -14   4   5       27.69       32.86      5.15 o
 -13   4   5        5.01        8.49      3.22 o
 -12   4   5        0.21        6.86      3.41 o
 -11   4   5       25.88       30.52      1.99 o
 -10   4   5        8.70        5.62      1.40 o
  -9   4   5        9.28        8.00      0.93 o
  -8   4   5      106.70      123.46      5.50 o
  -7   4   5      109.19      105.74      3.43 o
  -6   4   5       80.21       87.23      3.21 o
  -5   4   5        4.83        5.46      1.15 o
  -4   4   5       90.44       93.43      2.22 o
  -3   4   5       80.11       71.43      2.12 o
  -2   4   5       85.40       92.43      2.58 o
  -1   4   5      441.22      417.72      5.66 o
   0   4   5       16.92       12.34      1.70 o
   1   4   5       46.21       50.33      2.32 o
   2   4   5       40.22       37.36      2.24 o
   3   4   5      131.16      133.69      4.38 o
   4   4   5       12.65        9.26      1.86 o
   5   4   5       12.54       12.64      3.67 o
   6   4   5      326.58      332.67     12.41 o
   7   4   5        0.01        2.01      1.59 o
   8   4   5      156.47      159.21      5.12 o
   9   4   5       18.81       18.77      4.12 o
  10   4   5       10.28        6.18      2.64 o
  11   4   5        4.80        1.72      2.73 o
 -14   5   5        0.09        5.27      3.80 o
 -13   5   5       13.10       19.32      4.00 o
 -12   5   5       16.31       23.07      4.27 o
 -11   5   5        1.51        4.26      1.73 o
 -10   5   5       12.77       15.39      1.97 o
  -9   5   5        1.55        1.52      1.00 o
  -8   5   5       13.38       17.87      1.80 o
  -7   5   5       33.79       33.97      2.44 o
  -6   5   5      111.98      104.59      4.01 o
  -5   5   5       97.47       88.57      2.97 o
  -4   5   5      213.10      209.09      4.53 o
  -3   5   5        0.01        1.05      0.77 o
  -2   5   5       12.11       13.87      1.21 o
  -1   5   5        0.05        1.22      0.81 o
   0   5   5       31.18       27.54      1.97 o
   1   5   5        0.66        0.51      1.34 o
   2   5   5       22.21       23.43      1.94 o
   3   5   5       21.81       18.32      2.08 o
   4   5   5        0.54        0.00      1.10 o
   5   5   5       46.04       35.78      4.42 o
   6   5   5       11.26       15.22      3.53 o
   7   5   5       10.12       12.24      2.79 o
   8   5   5        0.55        2.39      1.56 o
   9   5   5       49.36       47.13      5.44 o
  10   5   5        2.79        1.08      2.79 o
  11   5   5        4.33       12.32      3.52 o
 -13   6   5       73.36       74.72      8.79 o
 -12   6   5      164.77      175.40      9.95 o
 -11   6   5       16.65       13.86      2.45 o
 -10   6   5       67.85       62.95      3.81 o
  -9   6   5       66.60       73.73      4.32 o
  -8   6   5        1.27        1.83      1.32 o
  -7   6   5       25.85       25.37      2.58 o
  -6   6   5      154.69      152.54      3.99 o
  -5   6   5        2.88        4.22      1.15 o
  -4   6   5      100.59       94.95      3.32 o
  -3   6   5      277.01      264.19      5.36 o
  -2   6   5      153.60      141.29      7.87 o
  -1   6   5      341.53      330.12      6.10 o
   0   6   5       45.20       44.53      2.33 o
   1   6   5        0.03        2.06      1.13 o
   2   6   5      202.97      192.62      4.57 o
   3   6   5       32.06       25.39      1.75 o
   4   6   5      136.24      163.38      9.38 o
   5   6   5      513.46      533.25     15.68 o
   6   6   5       43.72       32.69      2.22 o
   7   6   5       22.87       27.13      5.23 o
   8   6   5       39.54       40.37      3.74 o
   9   6   5        0.22        0.18      3.03 o
  10   6   5       15.96       20.95      3.99 o
 -12   7   5       33.08       49.96      6.91 o
 -11   7   5       10.63        9.80      2.60 o
 -10   7   5        2.14        0.00      1.70 o
  -9   7   5        4.19        6.56      1.59 o
  -8   7   5       23.95       28.51      1.99 o
  -7   7   5       15.05       13.09      1.62 o
  -6   7   5      158.62      158.13      4.43 o
  -5   7   5      213.22      221.27      5.23 o
  -4   7   5        0.41        0.54      1.30 o
  -3   7   5      315.09      324.79      7.33 o
  -2   7   5        0.41        2.23      1.07 o
  -1   7   5      424.13      413.30      6.41 o
   0   7   5      251.82      241.23      5.20 o
   1   7   5        0.07        1.61      1.35 o
   2   7   5       86.81       76.50      5.31 o
   3   7   5      131.75      128.22      7.46 o
   4   7   5       92.59       79.97      6.24 o
   5   7   5        8.95        5.27      2.32 o
   6   7   5        0.40        0.00      2.95 o
   7   7   5       37.27       40.96      6.22 o
   8   7   5        5.44        3.21      2.11 o
   9   7   5       40.17       46.02      5.68 o
  10   7   5       12.14        9.40      4.57 o
 -12   8   5        0.11        0.00      3.38 o
 -11   8   5       21.76       27.32      4.13 o
 -10   8   5        0.17        0.53      1.98 o
  -9   8   5        4.63        4.83      1.81 o
  -8   8   5       38.51       42.16      4.28 o
  -7   8   5        1.52        0.76      1.47 o
  -6   8   5       47.18       51.54      3.21 o
  -5   8   5       28.35       19.25      7.80 o
  -4   8   5       14.33       13.81      2.45 o
  -3   8   5       26.48       24.05      3.40 o
  -2   8   5        7.80        4.13      1.08 o
  -1   8   5        3.94        4.57      1.14 o
   0   8   5       10.44       12.37      1.65 o
   1   8   5        7.62        4.33      4.35 o
   2   8   5        0.72        0.00      3.03 o
   3   8   5        0.40        2.72      2.41 o
   4   8   5        5.77       10.71      2.87 o
   5   8   5       10.65        8.42      2.53 o
   6   8   5       11.96       18.21      3.84 o
   7   8   5       23.86       24.96      9.47 o
   8   8   5        6.99       10.11      2.85 o
   9   8   5        0.11        0.47      3.55 o
 -11   9   5        9.20       11.40      2.86 o
 -10   9   5        7.90        9.69      4.29 o
  -9   9   5        0.24        2.11      1.86 o
  -8   9   5        0.91        1.05      2.23 o
  -7   9   5        0.65        0.59      2.07 o
  -6   9   5        4.54        4.21      1.75 o
  -5   9   5        0.35        0.00      2.20 o
  -4   9   5       37.79       37.15      3.14 o
  -3   9   5       11.41        8.52      3.98 o
  -2   9   5       31.94       26.00      2.06 o
  -1   9   5       25.88       28.24      2.40 o
   0   9   5        0.44        0.35      1.63 o
   1   9   5        2.75        2.32      1.56 o
   2   9   5      112.39      110.86      6.21 o
   3   9   5       16.95       25.44      3.36 o
   4   9   5       10.66        7.33      2.31 o
   5   9   5       26.63       23.23      3.15 o
   6   9   5       29.47       27.54      3.38 o
   7   9   5        1.26        1.10      2.90 o
   8   9   5        8.51        9.07      2.73 o
 -10  10   5       43.12       49.13      5.45 o
  -9  10   5       18.70       27.82      5.99 o
  -8  10   5        1.91        2.04      1.69 o
  -7  10   5       22.86       26.90      3.80 o
  -6  10   5        0.23        1.29      2.58 o
  -5  10   5       23.36       33.74      4.32 o
  -4  10   5      204.08      214.74     16.44 o
  -3  10   5      165.16      181.85     11.53 o
  -2  10   5       29.84       27.06      3.82 o
  -1  10   5       21.33       22.52      2.20 o
   0  10   5       18.78       16.03      2.04 o
   1  10   5       23.93       27.43      2.83 o
   2  10   5       63.12       60.53      4.03 o
   3  10   5       23.91       14.65      2.31 o
   4  10   5       22.72       21.60      3.20 o
   5  10   5        3.81        3.18      1.84 o
   6  10   5       19.17       11.65      2.31 o
   7  10   5       28.87       35.58      5.03 o
  -8  11   5        0.02        0.00      1.85 o
  -7  11   5        9.57        1.61      2.36 o
  -6  11   5        0.01        0.00      2.25 o
  -5  11   5        5.92        1.99      2.32 o
  -4  11   5       12.61       11.63      3.62 o
  -3  11   5       32.41       40.02      8.02 o
  -2  11   5        0.01        3.81      2.53 o
  -1  11   5        1.05        0.00      2.68 o
   0  11   5        5.90        0.46      2.23 o
   1  11   5        0.27        0.00      1.73 o
   2  11   5        2.05        4.15      1.77 o
   3  11   5        0.42        0.01      2.27 o
   4  11   5       52.77       52.30      4.20 o
   5  11   5       11.02       12.46      2.27 o
  -6  12   5       26.58       26.70      4.17 o
  -5  12   5       13.20        9.56      4.37 o
  -4  12   5        4.14        3.58      2.63 o
  -3  12   5        2.70        0.11      3.63 o
  -2  12   5       12.18       17.22      3.84 o
  -1  12   5       29.61       28.64      4.46 o
   0  12   5        4.16        2.46      2.87 o
   1  12   5        3.05        0.12      2.13 o
   2  12   5        3.32        4.93      2.35 o
   3  12   5       14.43       12.22      2.35 o
 -14   0   6        7.41        5.79      5.01 o
 -13   0   6        0.07        4.32      3.36 o
 -12   0   6       19.38       23.47      4.44 o
 -11   0   6      145.76      165.06     10.04 o
 -10   0   6        0.69        4.39      8.76 o
  -9   0   6        5.70       10.67      2.99 o
  -8   0   6      124.71      134.53     13.92 o
  -7   0   6       11.74        9.86      1.52 o
  -6   0   6      618.73      616.96     12.04 o
  -5   0   6     3016.32     2871.10     79.95 o
  -4   0   6      823.18      774.16     11.51 o
  -3   0   6        0.32        2.06      1.39 o
  -2   0   6      454.52      479.02      9.61 o
  -1   0   6      261.77      253.59      6.47 o
   0   0   6        0.92        2.41      1.43 o
   1   0   6     1528.78     1599.87     22.32 o
   2   0   6      236.37      219.21     11.90 o
   3   0   6      262.21      256.58     16.84 o
   4   0   6      220.57      242.15      8.34 o
   5   0   6       64.06       66.66      9.91 o
   6   0   6       20.32       14.86      5.35 o
   7   0   6      219.98      254.07     20.13 o
   8   0   6      319.65      329.75     23.57 o
   9   0   6       45.34       45.93     10.07 o
  10   0   6       48.09       45.00     10.78 o
 -14   1   6        0.00        1.30      2.96 o
 -13   1   6        6.20       14.94      2.65 o
 -12   1   6       37.67       40.83      6.16 o
 -11   1   6      190.48      172.84      9.01 o
 -10   1   6        0.04        4.75      2.20 o
  -9   1   6        0.02        1.42      2.41 o
  -8   1   6       16.90        7.13      5.17 o
  -7   1   6        3.37        2.22      0.66 o
  -6   1   6        2.21        0.96      0.71 o
  -5   1   6       46.18       44.09      2.72 o
  -4   1   6      512.02      488.44      5.71 o
  -3   1   6        3.43        2.74      1.18 o
  -2   1   6        3.76        3.27      0.93 o
  -1   1   6        5.50        3.70      1.08 o
   0   1   6       11.15        8.91      1.66 o
   1   1   6        0.88        3.99      1.41 o
   2   1   6       76.93       77.39      4.15 o
   3   1   6       52.66       60.43      4.12 o
   4   1   6       25.12       25.05      5.02 o
   5   1   6       11.56       15.46      2.64 o
   6   1   6       51.54       62.25      6.91 o
   7   1   6       32.98       36.65      8.29 o
   8   1   6      148.18      147.01     20.65 o
   9   1   6        1.12        3.71      3.55 o
  10   1   6        2.58        0.62      3.74 o
 -13   2   6        7.36        4.38      3.38 o
 -12   2   6        8.38       11.60      3.86 o
 -11   2   6       35.87       31.70      3.23 o
 -10   2   6       41.84       32.64      7.74 o
  -9   2   6        2.22        0.00      1.50 o
  -8   2   6       59.32       48.13      2.82 o
  -7   2   6        9.41       11.86      1.67 o
  -6   2   6       28.26       30.37      1.57 o
  -5   2   6      289.95      282.91      4.55 o
  -4   2   6       32.74       33.54      2.23 o
  -3   2   6      229.59      230.38      4.56 o
  -2   2   6      147.80      145.30      3.81 o
  -1   2   6        0.25        1.21      1.07 o
   0   2   6       23.69       23.23      1.63 o
   1   2   6       63.62       64.15      2.89 o
   2   2   6       15.71       15.15      1.76 o
   3   2   6       59.42       53.09      3.38 o
   4   2   6      108.87      105.22      8.15 o
   5   2   6       11.62        9.36      3.26 o
   6   2   6       27.00       28.56      5.19 o
   7   2   6        2.61        0.00      3.08 o
   8   2   6      103.67      100.97      9.63 o
   9   2   6       32.57       27.94      6.25 o
  10   2   6        0.06        1.34      3.41 o
 -13   3   6        2.64        5.40      3.86 o
 -12   3   6       17.60       17.19      3.81 o
 -11   3   6        5.24        2.65      2.67 o
 -10   3   6        9.49       11.56      1.83 o
  -9   3   6       14.15       10.19      1.15 o
  -8   3   6       31.29       36.53      2.07 o
  -7   3   6      205.82      204.71      4.68 o
  -6   3   6        5.75        5.10      1.11 o
  -5   3   6        0.42        0.24      0.87 o
  -4   3   6       58.07       60.04      2.07 o
  -3   3   6      255.57      261.03      4.45 o
  -2   3   6       20.76       19.22      1.49 o
  -1   3   6       49.31       58.36      2.57 o
   0   3   6      132.41      130.88      3.86 o
   1   3   6        0.68        0.53      1.53 o
   2   3   6      193.16      194.72      5.05 o
   3   3   6      263.72      269.50      7.93 o
   4   3   6       12.82       16.95      3.52 o
   5   3   6       30.89       35.25      4.95 o
   6   3   6       12.41       12.30      3.05 o
   7   3   6        3.69        0.29      3.09 o
   8   3   6        9.55        8.91      3.30 o
   9   3   6        0.31        0.00      3.38 o
  10   3   6       41.20       29.74      5.95 o
 -13   4   6       35.80       40.38      5.41 o
 -12   4   6        2.63        2.61      3.76 o
 -11   4   6       24.41       38.74      4.86 o
 -10   4   6        1.32        3.42      3.03 o
  -9   4   6        0.26        0.93      1.52 o
  -8   4   6      166.13      182.04      6.70 o
  -7   4   6      125.04      128.55      5.68 o
  -6   4   6        0.70        1.22      1.25 o
  -5   4   6       87.73       98.29      3.70 o
  -4   4   6      122.90      119.65      3.03 o
  -3   4   6      211.38      221.27      4.47 o
  -2   4   6      194.27      211.61      4.83 o
  -1   4   6       55.87       58.10      2.71 o
   0   4   6       39.33       43.88      2.45 o
   1   4   6      184.85      213.06      5.53 o
   2   4   6       85.20       88.35      3.84 o
   3   4   6        2.55        4.90      1.87 o
   4   4   6      256.90      284.16      9.89 o
   5   4   6      246.37      268.02     11.53 o
   6   4   6      116.41      120.48      8.06 o
   7   4   6       77.73       83.51      7.02 o
   8   4   6       24.44       26.17      4.22 o
   9   4   6        0.07        0.29      3.05 o
  10   4   6       27.12       28.02      6.00 o
 -12   5   6        2.29        5.88      3.00 o
 -11   5   6        1.83        0.00      3.06 o
 -10   5   6      101.85      101.96      7.53 o
  -9   5   6        6.45        3.38      1.69 o
  -8   5   6       13.33       11.88      2.13 o
  -7   5   6       30.90       26.32      2.37 o
  -6   5   6       16.18       13.30      1.81 o
  -5   5   6        2.46        1.51      1.52 o
  -4   5   6      166.88      164.06      4.21 o
  -3   5   6        7.96        5.46      1.54 o
  -2   5   6      197.23      185.88      9.91 o
  -1   5   6      252.92      259.79      5.53 o
   0   5   6      325.65      315.12      6.62 o
   1   5   6       39.65       41.22      2.57 o
   2   5   6        0.02        0.15      1.53 o
   3   5   6      169.79      170.33      5.64 o
   4   5   6       11.97       13.64      2.39 o
   5   5   6       20.29       22.45      2.89 o
   6   5   6      157.24      162.23      9.46 o
   7   5   6       54.97       59.37      6.05 o
   8   5   6        4.22        3.65      2.50 o
   9   5   6        2.80        1.90      2.51 o
 -12   6   6        0.44        0.00      3.37 o
 -11   6   6        6.51        1.59      2.30 o
 -10   6   6        0.93        0.99      2.37 o
  -9   6   6        7.43        8.26      2.11 o
  -8   6   6       12.68       11.73      1.82 o
  -7   6   6       28.63       21.37      2.32 o
  -6   6   6        1.18        0.88      1.66 o
  -5   6   6        9.95       13.07      1.50 o
  -4   6   6        4.13        5.40      1.10 o
  -3   6   6      160.36      152.80      3.32 o
  -2   6   6        0.15        1.91      1.07 o
  -1   6   6       14.39       14.88      1.76 o
   0   6   6      184.90      169.42      4.92 o
   1   6   6       38.07       39.79      2.50 o
   2   6   6       18.39       14.92      2.13 o
   3   6   6        4.82        5.24      1.40 o
   4   6   6       75.15       57.68      6.47 o
   5   6   6      108.85       96.51      7.38 o
   6   6   6       67.52       68.35      8.51 o
   7   6   6        1.29        0.00      3.09 o
   8   6   6        0.06        0.00      3.07 o
   9   6   6        1.51        0.00      3.29 o
 -11   7   6        0.97        0.00      2.79 o
 -10   7   6       12.10        9.01      2.99 o
  -9   7   6        0.12        0.00      1.89 o
  -8   7   6       37.14       32.12      3.25 o
  -7   7   6       66.93       71.20      4.68 o
  -6   7   6       27.96       26.24      2.70 o
  -5   7   6       22.32       24.09      2.26 o
  -4   7   6      184.18      188.17      6.04 o
  -3   7   6        9.25        8.66      2.47 o
  -2   7   6       35.80       28.94      2.02 o
  -1   7   6       16.24       24.86      1.97 o
   0   7   6      210.32      204.41      5.25 o
   1   7   6       20.52       17.96      1.83 o
   2   7   6       24.85       26.57      1.77 o
   3   7   6       89.26       95.84      5.69 o
   4   7   6       37.26       31.76      6.02 o
   5   7   6       24.46       31.99      4.36 o
   6   7   6        0.78        0.00      3.29 o
   7   7   6        2.89        1.56      2.85 o
   8   7   6       26.73       30.29      4.73 o
 -10   8   6        3.01        0.00      5.10 o
  -9   8   6        2.59        4.45      2.41 o
  -8   8   6        0.75        2.49      2.66 o
  -7   8   6        0.33        0.00      1.76 o
  -6   8   6       21.75       20.78      2.94 o
  -5   8   6        7.45        5.64      1.63 o
  -4   8   6        0.21        0.48      1.65 o
  -3   8   6       18.47       16.97      3.02 o
  -2   8   6       22.42       20.26      1.49 o
  -1   8   6       38.16       36.28      3.39 o
   0   8   6        4.71        0.00      2.20 o
   1   8   6       12.45       13.77      3.20 o
   2   8   6       11.39       11.51      2.31 o
   3   8   6       14.55       11.06      2.88 o
   4   8   6        0.19        0.00      2.44 o
   5   8   6       29.89       22.78      3.92 o
   6   8   6        1.93        0.00      3.82 o
   7   8   6        3.72        3.23      3.68 o
  -9   9   6       19.15       27.34      4.30 o
  -8   9   6        3.13        3.30      2.81 o
  -7   9   6       15.55       22.89      3.67 o
  -6   9   6       56.49       56.01      5.59 o
  -5   9   6        0.05        2.10      2.46 o
  -4   9   6       27.72       35.44      4.49 o
  -3   9   6      158.75      175.46     11.27 o
  -2   9   6        3.07        5.88      2.61 o
  -1   9   6       89.10       90.14      6.81 o
   0   9   6        3.53        8.30      2.23 o
   1   9   6       32.70       34.91      4.65 o
   2   9   6        5.87        3.90      2.58 o
   3   9   6       14.75       21.00      3.73 o
   4   9   6       75.72       83.32      7.00 o
   5   9   6        7.00       10.90      3.12 o
   6   9   6        8.45        5.24      3.33 o
  -8  10   6       13.08        5.69      3.16 o
  -7  10   6       11.14       17.58      3.44 o
  -6  10   6       92.89       94.40      7.05 o
  -5  10   6       35.20       38.54      4.83 o
  -4  10   6       28.67       16.89      3.74 o
  -3  10   6       43.33       53.34      6.87 o
  -2  10   6      103.94       92.91      6.73 o
  -1  10   6        1.85        1.55      2.18 o
   0  10   6        3.26        9.86      4.91 o
   1  10   6       15.57       10.19      3.68 o
   2  10   6        1.37        0.00      2.69 o
   3  10   6        3.99        3.26      2.75 o
   4  10   6        2.95        3.73      2.63 o
  -5  11   6        0.14        0.00      2.14 o
  -4  11   6        0.02        0.00      3.11 o
  -3  11   6       17.60       15.25      7.42 o
  -2  11   6        0.02        8.32      3.46 o
  -1  11   6        0.01        0.03      2.71 o
   0  11   6        0.86        1.10      2.19 o
   1  11   6        3.15        8.82      3.02 o
   2  11   6       16.06       20.38      5.29 o
 -12   1   7        1.78        5.93      2.53 o
 -11   1   7       16.77       23.16      3.96 o
 -10   1   7       12.32       21.35      3.84 o
  -9   1   7        5.50        7.97      2.69 o
  -8   1   7       15.71       15.67      3.02 o
  -7   1   7        0.11        0.26      1.30 o
  -6   1   7       10.76       14.91      1.22 o
  -5   1   7       23.30       18.81      1.49 o
  -4   1   7        0.89        2.38      0.97 o
  -3   1   7       22.72       25.06      1.60 o
  -2   1   7       16.72       15.28      1.39 o
  -1   1   7        5.29        4.21      1.11 o
   0   1   7       20.54       17.20      2.19 o
   1   1   7        0.38        0.72      2.21 o
   2   1   7        0.57        0.00      1.71 o
   3   1   7       31.25       36.54      7.68 o
   4   1   7        0.12        0.00      2.74 o
   5   1   7        6.09        7.76      3.33 o
   6   1   7       10.97       13.92      4.14 o
   7   1   7       58.95       64.77      7.96 o
   8   1   7       44.18       45.59      6.95 o
 -12   2   7        0.24        2.08      2.83 o
 -11   2   7        6.07        5.88      3.98 o
 -10   2   7        0.61        1.00      2.33 o
  -9   2   7        0.30        2.43      2.47 o
  -8   2   7       11.39       10.26      3.31 o
  -7   2   7        0.04        0.23      0.94 o
  -6   2   7        0.06        0.00      0.76 o
  -5   2   7        6.33        4.31      1.07 o
  -4   2   7       49.04       46.98      2.79 o
  -3   2   7       13.34       14.60      1.47 o
  -2   2   7        1.29        2.13      1.01 o
  -1   2   7        0.11        0.97      1.11 o
   0   2   7        0.43        1.30      1.10 o
   1   2   7        6.22        2.60      1.46 o
   2   2   7       27.81       27.60      2.79 o
   3   2   7        0.07        0.00      1.27 o
   4   2   7        0.06        0.00      3.21 o
   5   2   7       16.30       13.30      3.80 o
   6   2   7        0.48        3.03      6.48 o
   7   2   7       49.28       60.84      7.84 o
   8   2   7        1.64        5.89      3.28 o
 -12   3   7       21.98       20.83      3.83 o
 -11   3   7       10.75       13.64      3.32 o
 -10   3   7        0.01        1.38      2.78 o
  -9   3   7       23.05       27.28      4.12 o
  -8   3   7        1.53        2.02      2.27 o
  -7   3   7       11.06       15.20      3.36 o
  -6   3   7       75.37       74.29      3.31 o
  -5   3   7       56.31       61.28      2.75 o
  -4   3   7       54.74       47.42      2.29 o
  -3   3   7       61.29       68.96      2.96 o
  -2   3   7        0.00        0.21      1.14 o
  -1   3   7        7.63        4.85      1.31 o
   0   3   7       30.21       30.58      2.39 o
   1   3   7        8.07        6.74      1.52 o
   2   3   7        0.39        1.92      1.30 o
   3   3   7        3.67        5.63      2.23 o
   4   3   7        8.35        7.54      7.06 o
   5   3   7        7.86        7.83      3.57 o
   6   3   7        1.21        3.17      2.77 o
   7   3   7        0.13        0.00      7.86 o
   8   3   7       30.39       33.50      6.20 o
 -11   4   7        7.22        4.50      2.49 o
 -10   4   7       15.65       15.68      3.51 o
  -9   4   7       11.21        4.71      4.11 o
  -8   4   7        8.50        6.63      2.74 o
  -7   4   7        1.58        0.00      2.36 o
  -6   4   7        5.89        4.20      1.83 o
  -5   4   7        4.58        6.54      1.41 o
  -4   4   7       96.32       84.80      2.85 o
  -3   4   7       97.78       95.25      3.25 o
  -2   4   7        3.15        2.52      1.15 o
  -1   4   7        0.69        0.00      1.25 o
   0   4   7        9.89        7.55      1.64 o
   1   4   7       20.51       23.21      2.17 o
   2   4   7       18.79       17.65      2.34 o
   3   4   7        0.54        0.00      1.62 o
   4   4   7      161.59      178.07      7.44 o
   5   4   7       38.62       41.66      5.16 o
   6   4   7        0.28        0.00      3.87 o
   7   4   7        1.38        4.72      2.78 o
 -11   5   7       26.74       19.84      3.97 o
 -10   5   7        0.47        4.03      3.01 o
  -9   5   7        0.68        0.51      2.34 o
  -8   5   7       15.03       15.99      3.46 o
  -7   5   7        0.88        2.15      2.38 o
  -6   5   7        3.51        4.57      2.42 o
  -5   5   7        0.50        3.31      1.59 o
  -4   5   7        0.83        0.57      0.95 o
  -3   5   7        0.05        1.56      1.27 o
  -2   5   7      225.75      213.11      6.02 o
  -1   5   7        0.53        1.17      1.34 o
   0   5   7       13.60       14.03      1.89 o
   1   5   7        6.43        5.48      1.54 o
   2   5   7        4.32        6.97      1.94 o
   3   5   7       16.04       23.23      3.27 o
   4   5   7       40.27       50.65      5.58 o
   5   5   7       33.65       35.15      4.94 o
   6   5   7        0.05        0.00      2.80 o
   7   5   7        8.17        7.79      2.84 o
 -10   6   7        6.94        9.03      3.19 o
  -9   6   7       53.69       69.36      6.49 o
  -8   6   7       35.38       43.74      5.25 o
  -7   6   7       17.82       15.74      3.73 o
  -6   6   7       12.02        4.90      1.96 o
  -5   6   7       44.76       53.67      4.33 o
  -4   6   7       18.32       20.27      2.10 o
  -3   6   7        0.95        1.45      1.34 o
  -2   6   7        5.26        8.02      1.99 o
  -1   6   7       27.48       24.38      2.86 o
   0   6   7        8.46       13.44      2.38 o
   1   6   7        6.26        4.91      2.19 o
   2   6   7        7.21        9.05      3.08 o
   3   6   7        6.08        8.31      2.95 o
   4   6   7       12.25        9.13      3.63 o
   5   6   7        1.75        0.00      3.67 o
   6   6   7       15.97       14.24      3.75 o
  -9   7   7        1.31        1.97      2.69 o
  -8   7   7        0.28        7.66      3.62 o
  -7   7   7       12.35       13.35      3.62 o
  -6   7   7        0.02        0.35      1.99 o
  -5   7   7        5.28        8.38      2.81 o
  -4   7   7       12.32        8.53      3.62 o
  -3   7   7        1.12        1.15      1.56 o
  -2   7   7       12.44        6.80      1.66 o
  -1   7   7        4.44        8.47      1.97 o
   0   7   7       25.81       26.68      4.35 o
   1   7   7       19.18       16.62      3.28 o
   2   7   7       19.46       21.95      3.98 o
   3   7   7       54.41       55.36      5.74 o
   4   7   7        1.44        2.86      2.63 o
   5   7   7       24.41       15.59      4.40 o
  -8   8   7        1.30        0.08      2.85 o
  -7   8   7        5.33        4.66      3.86 o
  -6   8   7        0.05        0.69      1.88 o
  -5   8   7        0.52        3.16      2.12 o
  -4   8   7       38.97       36.68      3.63 o
  -3   8   7        0.25        1.13      1.84 o
  -2   8   7        8.62        4.73      2.03 o
  -1   8   7        7.83        3.93      1.96 o
   0   8   7       10.76        7.86      2.97 o
   1   8   7       43.35       54.64      5.47 o
   2   8   7        3.25        3.15      2.61 o
   3   8   7       12.03        7.31      2.75 o
   4   8   7       25.99       41.80      5.38 o
  -6   9   7       20.21       25.59      5.71 o
  -5   9   7       13.29       17.92      3.52 o
  -4   9   7       19.55       16.86      3.62 o
  -3   9   7        5.19        0.64      5.86 o
  -2   9   7       27.08       27.08      3.64 o
  -1   9   7        6.41        0.22      2.71 o
   0   9   7       13.21       15.00      3.31 o
   1   9   7       36.80       30.51      7.85 o
   2   9   7        8.74        3.16      2.65 o
 -10   0   8        0.62        0.00      5.60 o
  -9   0   8       19.37       15.51      3.34 o
  -8   0   8       20.88       15.15      3.68 o
  -7   0   8       37.60       38.64      5.19 o
  -6   0   8        4.08        6.98      2.99 o
  -5   0   8      175.30      178.20     10.31 o
  -4   0   8       23.18       14.84      2.67 o
  -3   0   8        1.13        4.00      2.72 o
  -2   0   8       14.49       11.42      3.60 o
  -1   0   8       26.21       20.88      3.75 o
   0   0   8       56.18       53.24      5.81 o
   1   0   8       13.47        7.68      4.44 o
   2   0   8        4.98        3.56      3.59 o
   3   0   8        0.37        1.11      4.16 o
   4   0   8        0.32        0.00      5.73 o
   5   0   8        4.87        0.00      4.27 o
 -10   1   8        0.77        0.00      2.36 o
  -9   1   8        2.26        8.45      3.24 o
  -8   1   8       24.88       30.49      4.53 o
  -7   1   8       76.44       78.19      5.02 o
  -6   1   8      257.19      244.66      8.59 o
  -5   1   8      154.72      134.18      6.44 o
  -4   1   8       30.13       46.18      3.21 o
  -3   1   8        0.44        0.96      2.27 o
  -2   1   8        6.00        3.63      1.79 o
  -1   1   8        5.72        6.67      1.63 o
   0   1   8        8.93        6.67      2.08 o
   1   1   8       48.25       35.76      4.15 o
   2   1   8        0.06        0.00      1.84 o
   3   1   8        3.25        3.09      2.46 o
   4   1   8        2.43        1.60      6.48 o
   5   1   8       12.22       13.75      4.07 o
  -9   2   8       15.39       12.00      3.31 o
  -8   2   8        3.02        1.28      2.26 o
  -7   2   8        0.19        0.00      5.97 o
  -6   2   8       25.05       38.54      5.74 o
  -5   2   8        4.78        7.36      2.61 o
  -4   2   8        1.09        0.61      1.59 o
  -3   2   8        4.03        3.74      1.83 o
  -2   2   8       73.57       87.78      4.51 o
  -1   2   8        5.12        1.93      1.49 o
   0   2   8       43.19       53.49      4.22 o
   1   2   8       90.39       93.31      6.24 o
   2   2   8       47.29       39.88      4.31 o
   3   2   8       11.01       11.29      2.93 o
   4   2   8        2.95        3.17      6.08 o
   5   2   8       22.81       16.43      4.41 o
  -9   3   8        0.07        0.00      2.42 o
  -8   3   8        1.88        0.00      2.56 o
  -7   3   8        0.00        3.28      2.44 o
  -6   3   8        3.19        5.18      2.31 o
  -5   3   8       19.95       14.56      2.48 o
  -4   3   8       10.28        7.38      1.99 o
  -3   3   8        4.81        3.83      1.96 o
  -2   3   8        1.02        0.00      1.56 o
  -1   3   8        7.65        4.36      1.80 o
   0   3   8        0.10        0.00      1.87 o
   1   3   8        8.43        4.10      1.97 o
   2   3   8       20.57       17.73      4.11 o
   3   3   8       36.31       37.08      4.26 o
   4   3   8        1.35        0.00      2.17 o
   5   3   8        8.24       12.17      4.22 o
  -9   4   8        0.20        0.00      2.90 o
  -8   4   8        4.79        3.79      2.91 o
  -7   4   8        6.22        6.28      2.28 o
  -6   4   8        4.45        4.79      2.72 o
  -5   4   8        7.83        5.20      2.56 o
  -4   4   8        0.03        0.91      3.33 o
  -3   4   8       31.16       27.75      3.37 o
  -2   4   8       13.16       13.25      1.99 o
  -1   4   8       28.28       24.15      3.16 o
   0   4   8        2.11        0.00      2.09 o
   1   4   8        0.00        0.98      2.32 o
   2   4   8       13.54       21.41      2.92 o
   3   4   8       22.61       28.76      7.15 o
   4   4   8        4.32        6.75      5.91 o
  -8   5   8        6.29        1.71      2.70 o
  -7   5   8        1.05        1.71      2.36 o
  -6   5   8       22.65       23.40      4.00 o
  -5   5   8       30.39       36.96      4.83 o
  -4   5   8       23.94       30.55      4.28 o
  -3   5   8      146.53      126.19     11.55 o
  -2   5   8        9.69        9.54      2.60 o
  -1   5   8       11.48       15.35      2.97 o
   0   5   8       44.96       38.41      3.28 o
   1   5   8        0.87        0.22      3.74 o
   2   5   8       16.96       25.85      3.50 o
   3   5   8       77.08       89.71     12.45 o
  -7   6   8        0.34        2.65      2.31 o
  -6   6   8        0.51        2.28      2.58 o
  -5   6   8        2.91        1.56      2.57 o
  -4   6   8        1.23        3.86      2.06 o
  -3   6   8        9.67        9.74      2.40 o
  -2   6   8       19.39       17.64      3.27 o
  -1   6   8        0.96        9.66      2.82 o
   0   6   8        0.89        4.99      3.94 o
   1   6   8        0.90        5.59      2.61 o
   2   6   8        2.94        5.44      3.08 o
  -5   7   8        0.60        0.00      3.08 o
  -4   7   8        0.02        1.15      3.32 o
  -3   7   8        1.98        5.12      4.48 o
  -2   7   8        3.69        1.39      2.85 o
  -1   7   8        2.43        6.12      4.05 o
   0   7   8        5.17        4.65      3.31 o
  -5   1   9       10.99        6.09      2.61 o
  -4   1   9       12.49       17.31      3.66 o
  -3   1   9        2.30        2.71      2.31 o
  -2   1   9        3.00        2.39      5.94 o
  -1   1   9        3.44        1.20      1.86 o
   0   1   9        0.53        0.00      2.59 o
  -4   2   9       18.11       22.16      3.84 o
  -3   2   9       12.93       16.32      3.28 o
  -2   2   9        8.46        8.35      2.94 o
  -1   2   9        1.58        0.00      2.11 o
 
